# Supplementary material for: Mapping and validation of Fusarium wilt race 2 resistance QTL from Citrullus amarus line USVL246-FR2
Source: Theor Appl Genet. 2024 Mar 31;137(4):91. doi: 10.1007/s00122-024-04595-z (PMC10982098; doi:10.1007/s00122-024-04595-z)
Supplement: Supplementary file 1 — Supplementary file1 (XLSX 99 KB) [file 122_2024_4595_MOESM1_ESM.xlsx]

## Sheet: supplementary table 1
	chr	pos
SCIAMA_CHR01_115151	1	0
SCIAMA_CHR01_192313	1	5e-08
SCIAMA_CHR01_251570	1	0.117813
SCIAMA_CHR01_303522	1	0.117813
SCIAMA_CHR01_326461	1	0.117813
SCIAMA_CHR01_668417	1	1.95476
SCIAMA_CHR01_686758	1	1.95476
SCIAMA_CHR01_728813	1	2.20477
SCIAMA_CHR01_729220	1	2.20477
SCIAMA_CHR01_749276	1	2.4106
SCIAMA_CHR01_986307	1	3.3047
S1_1013835	1	3.5
S1_1290679	1	3.6
S1_1545169	1	3.7
S1_1674374	1	3.8
S1_1773572	1	3.9
S1_1779457	1	4
S1_1780256	1	4.1
S1_1890208	1	4.2
SCIAMA_CHR01_1894973	1	7.59837
S1_1967747	1	7.6
S1_2160416	1	7.7
S1_2164818	1	7.8
SCIAMA_CHR01_2318875	1	9.73659
SCIAMA_CHR01_2499568	1	10.4439
SCIAMA_CHR01_2500120	1	10.4439
SCIAMA_CHR01_2558233	1	12.9246
SCIAMA_CHR01_3039428	1	13.2805
SCIAMA_CHR01_3209546	1	14.7241
SCIAMA_CHR01_3209591	1	14.7241
SCIAMA_CHR01_3225974	1	15.0552
SCIAMA_CHR01_3333560	1	15.0552
SCIAMA_CHR01_4065826	1	17.2327
SCIAMA_CHR01_4857210	1	18.9037
SCIAMA_CHR01_5088552	1	19.7384
SCIAMA_CHR01_5088864	1	19.7384
SCIAMA_CHR01_5105254	1	19.7384
SCIAMA_CHR01_5762371	1	25.7346
SCIAMA_CHR01_5819526	1	26.3992
SCIAMA_CHR01_6061397	1	26.6388
SCIAMA_CHR01_6061416	1	26.6388
SCIAMA_CHR01_6071672	1	26.6388
SCIAMA_CHR01_6109156	1	26.6388
SCIAMA_CHR01_7701404	1	34.2541
SCIAMA_CHR01_7855003	1	34.2541
SCIAMA_CHR01_7940624	1	34.2541
SCIAMA_CHR01_8596631	1	41.0374
SCIAMA_CHR01_9200236	1	42.3851
SCIAMA_CHR01_10067497	1	50.8936
SCIAMA_CHR01_10335195	1	50.8936
SCIAMA_CHR01_10491973	1	50.9102
SCIAMA_CHR01_11275913	1	55.6937
SCIAMA_CHR01_11276415	1	55.6937
SCIAMA_CHR01_11276875	1	55.6937
SCIAMA_CHR01_11349134	1	55.6937
SCIAMA_CHR01_11388875	1	55.9667
SCIAMA_CHR01_11441180	1	55.9667
SCIAMA_CHR01_11456573	1	55.9667
SCIAMA_CHR01_11468242	1	55.9667
SCIAMA_CHR01_11483414	1	55.9667
SCIAMA_CHR01_11483567	1	55.9667
SCIAMA_CHR01_11496599	1	55.9667
SCIAMA_CHR01_11502026	1	55.9667
SCIAMA_CHR01_12181872	1	57.5131
SCIAMA_CHR01_12299147	1	57.5131
SCIAMA_CHR01_12814998	1	57.5131
SCIAMA_CHR01_13028226	1	57.5131
SCIAMA_CHR01_13028251	1	57.5131
SCIAMA_CHR01_13132943	1	57.5131
SCIAMA_CHR01_14482414	1	59.4201
SCIAMA_CHR01_15341423	1	59.5606
SCIAMA_CHR01_15592406	1	61.134
SCIAMA_CHR01_15961403	1	61.134
SCIAMA_CHR01_16153389	1	61.134
SCIAMA_CHR01_16195301	1	61.134
SCIAMA_CHR01_16196142	1	61.134
SCIAMA_CHR01_16298273	1	61.385
SCIAMA_CHR01_16398361	1	61.385
SCIAMA_CHR01_16554050	1	61.385
SCIAMA_CHR01_16573428	1	61.385
SCIAMA_CHR01_16710069	1	61.385
SCIAMA_CHR01_17081459	1	62.4123
SCIAMA_CHR01_17090801	1	62.4123
SCIAMA_CHR01_18096612	1	63.4504
SCIAMA_CHR01_18360807	1	64.1923
SCIAMA_CHR01_18371175	1	64.1923
SCIAMA_CHR01_18439872	1	64.1923
SCIAMA_CHR01_18877720	1	64.7421
SCIAMA_CHR01_18960062	1	64.993
SCIAMA_CHR01_18960108	1	64.993
SCIAMA_CHR01_19009489	1	64.993
SCIAMA_CHR01_19017195	1	65.2024
SCIAMA_CHR01_19223939	1	65.2024
SCIAMA_CHR01_19313247	1	65.4538
SCIAMA_CHR01_19357852	1	65.4538
SCIAMA_CHR01_19357935	1	65.4538
SCIAMA_CHR01_19361851	1	65.4538
SCIAMA_CHR01_19441539	1	65.4538
SCIAMA_CHR01_19488154	1	65.4538
SCIAMA_CHR01_19570590	1	65.4538
SCIAMA_CHR01_19749345	1	65.4538
SCIAMA_CHR01_19789502	1	65.4538
SCIAMA_CHR01_19986767	1	65.4538
SCIAMA_CHR01_20050030	1	65.4538
SCIAMA_CHR01_20104043	1	65.4538
SCIAMA_CHR01_20108727	1	65.4538
SCIAMA_CHR01_20112044	1	65.4538
SCIAMA_CHR01_20113253	1	65.9514
SCIAMA_CHR01_20136486	1	65.9514
SCIAMA_CHR01_20136989	1	65.9514
SCIAMA_CHR01_20137278	1	65.9514
SCIAMA_CHR01_20210297	1	65.9514
SCIAMA_CHR01_20243136	1	65.9514
SCIAMA_CHR01_20936583	1	65.9514
SCIAMA_CHR01_21135305	1	65.9514
SCIAMA_CHR01_21908031	1	66.2151
SCIAMA_CHR01_22733581	1	66.2151
SCIAMA_CHR01_22834793	1	66.2151
SCIAMA_CHR01_22907481	1	66.2151
SCIAMA_CHR01_22941509	1	66.2151
SCIAMA_CHR01_22942172	1	66.2151
SCIAMA_CHR01_23122213	1	66.2151
SCIAMA_CHR01_23126243	1	66.2151
SCIAMA_CHR01_23135823	1	66.5728
SCIAMA_CHR01_23136050	1	66.5728
SCIAMA_CHR01_23712367	1	66.5728
SCIAMA_CHR01_24096599	1	66.8345
SCIAMA_CHR01_24340270	1	66.8345
SCIAMA_CHR01_24352806	1	66.8345
SCIAMA_CHR01_24464272	1	67.4409
SCIAMA_CHR01_24636054	1	67.737
SCIAMA_CHR01_25587581	1	68.0688
SCIAMA_CHR01_25882380	1	68.2977
SCIAMA_CHR01_26075932	1	69.5295
SCIAMA_CHR01_26217475	1	70.3707
SCIAMA_CHR01_26218694	1	70.3707
SCIAMA_CHR01_26264756	1	70.3707
SCIAMA_CHR01_26330025	1	70.5804
SCIAMA_CHR01_26562415	1	71.6536
SCIAMA_CHR01_26564406	1	71.6536
SCIAMA_CHR01_26573326	1	71.6536
SCIAMA_CHR01_26714515	1	71.9057
SCIAMA_CHR01_26714667	1	71.9057
SCIAMA_CHR01_26776576	1	72.2884
SCIAMA_CHR01_26880909	1	75.1304
SCIAMA_CHR01_27464727	1	76.0164
SCIAMA_CHR01_27597567	1	77.6117
SCIAMA_CHR01_27767728	1	78.1285
SCIAMA_CHR01_27802284	1	78.1285
SCIAMA_CHR01_28313595	1	81.3821
SCIAMA_CHR01_28699304	1	83.1703
SCIAMA_CHR01_28897127	1	84.0355
SCIAMA_CHR01_28911498	1	84.0355
SCIAMA_CHR01_28913535	1	84.0355
SCIAMA_CHR01_29042536	1	84.818
SCIAMA_CHR01_29042600	1	84.818
SCIAMA_CHR01_29060269	1	84.818
SCIAMA_CHR01_29183153	1	85.5566
SCIAMA_CHR01_29349180	1	87.2032
SCIAMA_CHR01_29363000	1	87.2032
SCIAMA_CHR01_29620339	1	88.8353
SCIAMA_CHR01_29657229	1	89.0109
SCIAMA_CHR01_29666843	1	89.0109
SCIAMA_CHR01_29880918	1	90.6009
SCIAMA_CHR01_30087238	1	91.6116
SCIAMA_CHR01_30288320	1	92.3355
SCIAMA_CHR01_30324232	1	94.2849
SCIAMA_CHR01_30327429	1	94.2849
SCIAMA_CHR01_30795062	1	96.4777
SCIAMA_CHR01_30941618	1	96.6261
SCIAMA_CHR01_31151882	1	96.6261
SCIAMA_CHR01_31234380	1	96.8467
SCIAMA_CHR01_31364559	1	97.6682
SCIAMA_CHR01_31368057	1	97.8905
SCIAMA_CHR01_31412129	1	98.1434
SCIAMA_CHR01_31437033	1	98.3947
SCIAMA_CHR01_31451293	1	98.3947
SCIAMA_CHR01_31481165	1	98.6611
SCIAMA_CHR01_31508518	1	98.8699
SCIAMA_CHR01_31782894	1	100.27
SCIAMA_CHR01_31933647	1	100.27
SCIAMA_CHR01_31964726	1	100.531
SCIAMA_CHR01_31993886	1	100.531
SCIAMA_CHR01_32115825	1	102.652
SCIAMA_CHR01_32120952	1	102.717
SCIAMA_CHR01_32421066	1	104.732
SCIAMA_CHR01_32617237	1	105.747
SCIAMA_CHR01_32675982	1	106.528
SCIAMA_CHR01_32926143	1	106.722
SCIAMA_CHR01_33458396	1	113.465
SCIAMA_CHR01_33469255	1	113.465
SCIAMA_CHR01_33505589	1	113.465
SCIAMA_CHR01_33507055	1	113.465
SCIAMA_CHR01_33524148	1	113.725
SCIAMA_CHR01_33524365	1	113.725
SCIAMA_CHR01_33635198	1	114.574
SCIAMA_CHR01_33641910	1	114.797
SCIAMA_CHR01_33851738	1	115.352
SCIAMA_CHR01_33862084	1	115.352
SCIAMA_CHR01_33890142	1	115.352
SCIAMA_CHR01_33921863	1	115.352
SCIAMA_CHR01_33950552	1	115.459
SCIAMA_CHR01_34091780	1	115.733
SCIAMA_CHR01_34091833	1	115.733
SCIAMA_CHR01_34251514	1	116.498
SCIAMA_CHR01_34253771	1	116.498
SCIAMA_CHR01_34279218	1	116.498
SCIAMA_CHR01_34440040	1	116.498
SCIAMA_CHR01_34481359	1	116.757
SCIAMA_CHR01_34521184	1	116.757
SCIAMA_CHR01_34891919	1	118.143
SCIAMA_CHR01_34898702	1	118.143
SCIAMA_CHR01_34898845	1	118.143
SCIAMA_CHR01_34948496	1	118.143
SCIAMA_CHR01_34983773	1	118.674
SCIAMA_CHR01_35272685	1	120.563
SCIAMA_CHR01_35273544	1	120.563
SCIAMA_CHR01_35484104	1	121.348
SCIAMA_CHR01_35801515	1	122.544
SCIAMA_CHR01_35902504	1	123.045
SCIAMA_CHR01_35989876	1	123.045
SCIAMA_CHR01_36055258	1	123.045
SCIAMA_CHR01_36399376	1	126.593
SCIAMA_CHR01_36675336	1	128.144
SCIAMA_CHR01_36686284	1	128.144
SCIAMA_CHR01_36718156	1	128.15
SCIAMA_CHR01_36981448	1	128.923
SCIAMA_CHR01_37237206	1	130.174
SCIAMA_CHR01_37626667	1	130.174
SCIAMA_CHR02_155464	2	0
SCIAMA_CHR02_156068	2	5e-08
SCIAMA_CHR02_434927	2	0.696127
SCIAMA_CHR02_1051845	2	3.21482
SCIAMA_CHR02_1535079	2	5.74472
SCIAMA_CHR02_1992751	2	8.17088
SCIAMA_CHR02_2313293	2	11.2687
SCIAMA_CHR02_2578781	2	12.2472
SCIAMA_CHR02_2684689	2	12.6684
SCIAMA_CHR02_2947776	2	13.0246
SCIAMA_CHR02_3177937	2	13.5569
SCIAMA_CHR02_3200950	2	13.7033
SCIAMA_CHR02_3324225	2	15.7656
SCIAMA_CHR02_3347715	2	15.919
SCIAMA_CHR02_3349690	2	15.919
SCIAMA_CHR02_3709842	2	17.4866
SCIAMA_CHR02_3710144	2	17.4866
SCIAMA_CHR02_3746035	2	17.4866
SCIAMA_CHR02_3815142	2	17.6734
SCIAMA_CHR02_4005805	2	19.1276
SCIAMA_CHR02_4222545	2	20.8954
SCIAMA_CHR02_4336316	2	21.5033
SCIAMA_CHR02_4356691	2	22.3197
SCIAMA_CHR02_4404141	2	23.2758
SCIAMA_CHR02_4404162	2	23.2758
SCIAMA_CHR02_4417499	2	23.2758
SCIAMA_CHR02_4424587	2	23.2758
SCIAMA_CHR02_4774881	2	27.7279
SCIAMA_CHR02_4805102	2	27.7279
SCIAMA_CHR02_4809769	2	27.7279
SCIAMA_CHR02_4906334	2	27.7279
SCIAMA_CHR02_4906360	2	27.7279
SCIAMA_CHR02_5059144	2	27.7279
SCIAMA_CHR02_5178910	2	27.7279
SCIAMA_CHR02_5363356	2	28.391
SCIAMA_CHR02_5557579	2	29.5564
SCIAMA_CHR02_5625450	2	29.7591
SCIAMA_CHR02_5838566	2	30.0126
SCIAMA_CHR02_5845330	2	30.0126
SCIAMA_CHR02_5870974	2	30.0126
SCIAMA_CHR02_6098893	2	30.8032
SCIAMA_CHR02_6301795	2	30.99
SCIAMA_CHR02_6443932	2	32.075
SCIAMA_CHR02_6762446	2	32.8516
SCIAMA_CHR02_6797865	2	32.9782
SCIAMA_CHR02_7273253	2	35.5588
SCIAMA_CHR02_7443147	2	36.2258
SCIAMA_CHR02_7609489	2	36.2258
SCIAMA_CHR02_7685294	2	36.2258
SCIAMA_CHR02_7733350	2	36.4906
SCIAMA_CHR02_7780348	2	36.6754
SCIAMA_CHR02_8124357	2	38.4578
SCIAMA_CHR02_8163888	2	39.2471
SCIAMA_CHR02_8254841	2	39.4809
SCIAMA_CHR02_8549101	2	39.7062
SCIAMA_CHR02_8812686	2	40.7479
SCIAMA_CHR02_8881522	2	40.7479
SCIAMA_CHR02_9340337	2	41.1844
SCIAMA_CHR02_10174770	2	41.4037
SCIAMA_CHR02_10422846	2	42.1288
SCIAMA_CHR02_10471369	2	42.1288
SCIAMA_CHR02_10490112	2	42.1288
SCIAMA_CHR02_10762147	2	43.7857
SCIAMA_CHR02_10762210	2	44.0191
SCIAMA_CHR02_10997825	2	44.0191
SCIAMA_CHR02_11015167	2	44.0191
SCIAMA_CHR02_11172877	2	44.5114
SCIAMA_CHR02_11333015	2	45.3122
SCIAMA_CHR02_11529993	2	45.8031
SCIAMA_CHR02_11627393	2	45.8031
SCIAMA_CHR02_11717545	2	45.8031
SCIAMA_CHR02_11772986	2	45.8031
SCIAMA_CHR02_11775465	2	45.8031
SCIAMA_CHR02_11829098	2	45.8031
SCIAMA_CHR02_11985397	2	46.0618
SCIAMA_CHR02_12137986	2	46.1735
SCIAMA_CHR02_12257913	2	46.1735
SCIAMA_CHR02_12390044	2	46.4111
SCIAMA_CHR02_12532010	2	46.4111
SCIAMA_CHR02_12565662	2	46.4111
SCIAMA_CHR02_12605219	2	46.4111
SCIAMA_CHR02_12625354	2	46.6764
SCIAMA_CHR02_12655365	2	46.6764
SCIAMA_CHR02_12659233	2	46.6764
SCIAMA_CHR02_12680136	2	46.6764
SCIAMA_CHR02_12680144	2	46.6764
SCIAMA_CHR02_12710963	2	46.6764
SCIAMA_CHR02_12738994	2	46.6764
SCIAMA_CHR02_12744732	2	46.6764
SCIAMA_CHR02_12754624	2	46.9276
SCIAMA_CHR02_12762159	2	46.9276
SCIAMA_CHR02_12804842	2	46.9276
SCIAMA_CHR02_12805584	2	46.9276
SCIAMA_CHR02_12806279	2	46.9276
SCIAMA_CHR02_12857843	2	46.9276
SCIAMA_CHR02_12933660	2	46.9276
SCIAMA_CHR02_12975172	2	46.9276
SCIAMA_CHR02_13009987	2	46.9276
SCIAMA_CHR02_13170748	2	46.9276
SCIAMA_CHR02_13170750	2	46.9276
SCIAMA_CHR02_13178974	2	46.9276
SCIAMA_CHR02_13182856	2	46.9276
SCIAMA_CHR02_13231881	2	46.9276
SCIAMA_CHR02_13443783	2	47.433
SCIAMA_CHR02_13524299	2	47.433
SCIAMA_CHR02_13590789	2	47.433
SCIAMA_CHR02_13949761	2	48.1952
SCIAMA_CHR02_13949905	2	48.1952
SCIAMA_CHR02_14225008	2	48.1952
SCIAMA_CHR02_14571712	2	48.7063
SCIAMA_CHR02_14642890	2	48.7063
SCIAMA_CHR02_14673037	2	48.7063
SCIAMA_CHR02_14679891	2	48.7063
SCIAMA_CHR02_14815497	2	48.7063
SCIAMA_CHR02_14815598	2	48.7063
SCIAMA_CHR02_14824316	2	48.7063
SCIAMA_CHR02_14872028	2	49.7187
SCIAMA_CHR02_15219112	2	49.7187
SCIAMA_CHR02_15224288	2	49.7187
SCIAMA_CHR02_15313858	2	49.7187
SCIAMA_CHR02_15565467	2	50.9962
SCIAMA_CHR02_16044937	2	50.9962
SCIAMA_CHR02_16699235	2	51.2522
SCIAMA_CHR02_16854763	2	51.2522
SCIAMA_CHR02_16960974	2	51.2522
SCIAMA_CHR02_16996353	2	51.2522
SCIAMA_CHR02_17014373	2	51.2522
SCIAMA_CHR02_17238272	2	51.2522
SCIAMA_CHR02_17301178	2	51.2522
SCIAMA_CHR02_17609667	2	51.2522
SCIAMA_CHR02_17729684	2	51.2522
SCIAMA_CHR02_20032841	2	52.0137
SCIAMA_CHR02_20035231	2	52.0137
SCIAMA_CHR02_20040274	2	52.0137
SCIAMA_CHR02_20129890	2	52.0137
SCIAMA_CHR02_20197823	2	52.0137
SCIAMA_CHR02_20540522	2	52.265
SCIAMA_CHR02_20722863	2	52.265
SCIAMA_CHR02_20749055	2	52.265
SCIAMA_CHR02_20840979	2	52.265
SCIAMA_CHR02_20945232	2	52.265
SCIAMA_CHR02_21058391	2	52.5167
SCIAMA_CHR02_21265108	2	52.5167
SCIAMA_CHR02_21305697	2	52.5167
SCIAMA_CHR02_21350583	2	52.5167
SCIAMA_CHR02_21403310	2	52.5167
SCIAMA_CHR02_22256451	2	53.2822
SCIAMA_CHR02_22660738	2	53.2822
SCIAMA_CHR02_23247035	2	53.7492
SCIAMA_CHR02_24012687	2	60.562
SCIAMA_CHR02_24050824	2	60.562
SCIAMA_CHR02_24351991	2	60.562
SCIAMA_CHR02_25783225	2	69.0276
SCIAMA_CHR02_26132848	2	70.0169
SCIAMA_CHR02_26302950	2	70.8279
SCIAMA_CHR02_26871373	2	73.0815
SCIAMA_CHR02_27455698	2	76.1437
SCIAMA_CHR02_27484908	2	76.1437
SCIAMA_CHR02_27537390	2	76.1437
SCIAMA_CHR02_27633066	2	76.7338
SCIAMA_CHR02_27859424	2	77.9917
SCIAMA_CHR02_27859432	2	77.9917
SCIAMA_CHR02_27918851	2	78.2435
SCIAMA_CHR02_27990313	2	78.2435
SCIAMA_CHR02_28102115	2	78.3501
SCIAMA_CHR02_29382546	2	81.4283
SCIAMA_CHR02_29469200	2	81.6547
SCIAMA_CHR02_29669665	2	81.6547
SCIAMA_CHR02_29922680	2	83.9004
SCIAMA_CHR02_29980296	2	84.4653
SCIAMA_CHR02_30302185	2	84.7048
SCIAMA_CHR02_31460556	2	90.0877
SCIAMA_CHR02_32192445	2	93.2875
SCIAMA_CHR02_32223980	2	93.6445
SCIAMA_CHR02_32322801	2	94.0842
SCIAMA_CHR02_32477868	2	95.7001
SCIAMA_CHR02_32485845	2	95.7001
SCIAMA_CHR02_32493170	2	95.7001
SCIAMA_CHR02_32493439	2	95.7001
SCIAMA_CHR02_33620937	2	101.111
SCIAMA_CHR02_33636139	2	101.111
SCIAMA_CHR02_33943398	2	103.088
SCIAMA_CHR02_34257162	2	103.818
SCIAMA_CHR02_34323347	2	104.93
SCIAMA_CHR02_34326974	2	104.93
SCIAMA_CHR02_34646555	2	105.67
SCIAMA_CHR02_34738146	2	106.43
SCIAMA_CHR02_34921638	2	107.789
SCIAMA_CHR02_35091388	2	109.233
SCIAMA_CHR02_35198595	2	109.286
SCIAMA_CHR02_35798271	2	112.677
SCIAMA_CHR02_36133408	2	112.677
SCIAMA_CHR02_36397877	2	114.286
SCIAMA_CHR02_36493442	2	114.286
SCIAMA_CHR02_36606632	2	114.502
SCIAMA_CHR02_36840777	2	115.647
SCIAMA_CHR02_36974393	2	116.872
SCIAMA_CHR02_37387596	2	116.872
SCIAMA_CHR03_149534	3	0
SCIAMA_CHR03_149865	3	5e-08
SCIAMA_CHR03_220791	3	1e-07
SCIAMA_CHR03_261252	3	1.5e-07
SCIAMA_CHR03_804748	3	0.916773
SCIAMA_CHR03_883906	3	1.95368
SCIAMA_CHR03_1199416	3	2.17102
SCIAMA_CHR03_1345789	3	2.73862
SCIAMA_CHR03_1348495	3	2.73862
SCIAMA_CHR03_1560361	3	3.00004
SCIAMA_CHR03_1675368	3	3.00004
SCIAMA_CHR03_1675505	3	3.00004
SCIAMA_CHR03_1708672	3	3.55042
SCIAMA_CHR03_1860412	3	3.98704
SCIAMA_CHR03_2490919	3	6.70074
SCIAMA_CHR03_2503377	3	6.70074
SCIAMA_CHR03_2549190	3	6.90316
SCIAMA_CHR03_3078869	3	7.98032
SCIAMA_CHR03_3191789	3	7.98032
SCIAMA_CHR03_3230835	3	7.98032
SCIAMA_CHR03_3529082	3	9.82895
SCIAMA_CHR03_3529271	3	9.82895
SCIAMA_CHR03_3564610	3	10.0786
SCIAMA_CHR03_3683822	3	10.3368
SCIAMA_CHR03_3690553	3	10.5701
SCIAMA_CHR03_3815270	3	10.8246
SCIAMA_CHR03_3853653	3	11.0315
SCIAMA_CHR03_3936624	3	12.1075
SCIAMA_CHR03_4082631	3	13.1038
SCIAMA_CHR03_4113672	3	13.1038
SCIAMA_CHR03_4693746	3	16.4993
SCIAMA_CHR03_4842131	3	16.5284
SCIAMA_CHR03_4946537	3	17.8716
SCIAMA_CHR03_4946968	3	17.8716
SCIAMA_CHR03_4947410	3	17.8716
SCIAMA_CHR03_4949493	3	17.8716
SCIAMA_CHR03_5341669	3	18.674
SCIAMA_CHR03_5449412	3	19.491
SCIAMA_CHR03_5911743	3	21.553
SCIAMA_CHR03_6355925	3	23.9373
SCIAMA_CHR03_6409904	3	23.9373
SCIAMA_CHR03_6495603	3	23.9373
SCIAMA_CHR03_6522123	3	24.9015
SCIAMA_CHR03_6540918	3	24.9015
SCIAMA_CHR03_7190413	3	24.9015
SCIAMA_CHR03_7519981	3	31.5395
SCIAMA_CHR03_7535190	3	31.5395
SCIAMA_CHR03_7535463	3	31.5395
SCIAMA_CHR03_7560466	3	31.5395
SCIAMA_CHR03_7613176	3	31.5395
SCIAMA_CHR03_7914773	3	33.1925
SCIAMA_CHR03_8863464	3	38.4491
SCIAMA_CHR03_8914170	3	38.4491
SCIAMA_CHR03_9099081	3	39.3688
SCIAMA_CHR03_9776328	3	40.7943
SCIAMA_CHR03_9848196	3	40.7943
SCIAMA_CHR03_10030266	3	41.6391
SCIAMA_CHR03_10030289	3	41.6391
SCIAMA_CHR03_10030299	3	41.6391
SCIAMA_CHR03_10058775	3	41.6391
SCIAMA_CHR03_10077942	3	41.6391
SCIAMA_CHR03_10162823	3	41.6391
SCIAMA_CHR03_10293733	3	42.2637
SCIAMA_CHR03_10353860	3	42.6974
SCIAMA_CHR03_10450228	3	42.6974
SCIAMA_CHR03_10526601	3	42.6974
SCIAMA_CHR03_10664623	3	42.6974
SCIAMA_CHR03_11017231	3	45.2849
SCIAMA_CHR03_11158525	3	45.2849
SCIAMA_CHR03_11158875	3	45.2849
SCIAMA_CHR03_11322390	3	45.5421
SCIAMA_CHR03_11435276	3	45.5421
SCIAMA_CHR03_11443114	3	45.5421
SCIAMA_CHR03_11588887	3	45.5421
SCIAMA_CHR03_11588898	3	45.5421
SCIAMA_CHR03_11588999	3	45.5421
SCIAMA_CHR03_11589061	3	45.5421
SCIAMA_CHR03_11737033	3	46.0673
SCIAMA_CHR03_11777365	3	47.0271
SCIAMA_CHR03_11882223	3	47.2905
SCIAMA_CHR03_12268596	3	47.2905
SCIAMA_CHR03_12370759	3	47.6037
SCIAMA_CHR03_12391824	3	48.3133
SCIAMA_CHR03_12642334	3	49.5981
SCIAMA_CHR03_12642475	3	49.5981
SCIAMA_CHR03_12814000	3	49.5981
SCIAMA_CHR03_12817994	3	50.6577
SCIAMA_CHR03_12818072	3	50.6577
SCIAMA_CHR03_12860652	3	50.6577
SCIAMA_CHR03_12961979	3	50.9105
SCIAMA_CHR03_12962004	3	50.9105
SCIAMA_CHR03_13167510	3	50.9105
SCIAMA_CHR03_13189349	3	51.1627
SCIAMA_CHR03_13243233	3	51.1627
SCIAMA_CHR03_13264242	3	51.1627
SCIAMA_CHR03_13308396	3	51.1627
SCIAMA_CHR03_13389512	3	51.1627
SCIAMA_CHR03_13713967	3	51.1627
SCIAMA_CHR03_13923948	3	51.1627
SCIAMA_CHR03_13947150	3	51.1627
SCIAMA_CHR03_14070203	3	51.6632
SCIAMA_CHR03_14070326	3	51.6632
SCIAMA_CHR03_14072845	3	51.6632
SCIAMA_CHR03_14182998	3	51.6632
SCIAMA_CHR03_14231382	3	51.6632
SCIAMA_CHR03_14231437	3	51.6632
SCIAMA_CHR03_14337963	3	51.6632
SCIAMA_CHR03_14423925	3	51.6632
SCIAMA_CHR03_14988166	3	51.9224
SCIAMA_CHR03_15289431	3	51.9224
SCIAMA_CHR03_15289673	3	51.9224
SCIAMA_CHR03_15348819	3	51.9224
SCIAMA_CHR03_15407529	3	51.9224
SCIAMA_CHR03_15504916	3	51.9224
SCIAMA_CHR03_15557236	3	51.9224
SCIAMA_CHR03_15557362	3	51.9224
SCIAMA_CHR03_15563298	3	51.9224
SCIAMA_CHR03_15571783	3	51.9224
SCIAMA_CHR03_15619569	3	51.9224
SCIAMA_CHR03_15640523	3	51.9224
SCIAMA_CHR03_15641017	3	51.9224
SCIAMA_CHR03_15659193	3	51.9224
SCIAMA_CHR03_15659292	3	51.9224
SCIAMA_CHR03_15739309	3	51.9224
SCIAMA_CHR03_15827487	3	51.9224
SCIAMA_CHR03_16007158	3	51.9224
SCIAMA_CHR03_16312187	3	52.4288
SCIAMA_CHR03_16312212	3	52.4288
SCIAMA_CHR03_16312262	3	52.4288
SCIAMA_CHR03_16375355	3	52.4288
SCIAMA_CHR03_16547630	3	52.4288
SCIAMA_CHR03_16587298	3	52.4288
SCIAMA_CHR03_16626262	3	52.4288
SCIAMA_CHR03_16643939	3	52.4288
SCIAMA_CHR03_16643980	3	52.4288
SCIAMA_CHR03_16683519	3	52.6926
SCIAMA_CHR03_16694483	3	52.6926
SCIAMA_CHR03_16706970	3	52.6926
SCIAMA_CHR03_16832898	3	52.6926
SCIAMA_CHR03_16843229	3	52.6926
SCIAMA_CHR03_16912987	3	52.6926
SCIAMA_CHR03_16932258	3	52.6926
SCIAMA_CHR03_16934797	3	52.9784
SCIAMA_CHR03_16956466	3	52.9784
SCIAMA_CHR03_17051840	3	52.9784
SCIAMA_CHR03_17089568	3	52.9784
SCIAMA_CHR03_17109898	3	53.2317
SCIAMA_CHR03_17149863	3	53.2317
SCIAMA_CHR03_17220495	3	53.2317
SCIAMA_CHR03_17244638	3	53.2317
SCIAMA_CHR03_17320781	3	53.2317
SCIAMA_CHR03_17353282	3	53.533
SCIAMA_CHR03_17408469	3	53.533
SCIAMA_CHR03_17545277	3	53.533
SCIAMA_CHR03_17588588	3	53.533
SCIAMA_CHR03_17634374	3	53.533
SCIAMA_CHR03_17674065	3	53.533
SCIAMA_CHR03_18034139	3	53.533
SCIAMA_CHR03_18121884	3	53.533
SCIAMA_CHR03_18456199	3	54.1557
SCIAMA_CHR03_18481541	3	54.4473
SCIAMA_CHR03_18590216	3	54.4473
SCIAMA_CHR03_18680606	3	54.4473
SCIAMA_CHR03_18692348	3	54.4473
SCIAMA_CHR03_18692349	3	54.4473
SCIAMA_CHR03_18692383	3	54.4473
SCIAMA_CHR03_18696983	3	54.4473
SCIAMA_CHR03_18756815	3	54.7043
SCIAMA_CHR03_19074599	3	54.7043
SCIAMA_CHR03_19077958	3	54.7043
SCIAMA_CHR03_19503585	3	54.7043
SCIAMA_CHR03_19517122	3	54.7043
SCIAMA_CHR03_19527358	3	54.7043
SCIAMA_CHR03_19549476	3	54.7043
SCIAMA_CHR03_19673525	3	54.7043
SCIAMA_CHR03_19696975	3	54.7043
SCIAMA_CHR03_19773797	3	54.7043
SCIAMA_CHR03_19852507	3	54.7043
SCIAMA_CHR03_20001817	3	55.4797
SCIAMA_CHR03_20012548	3	55.4797
SCIAMA_CHR03_20127105	3	55.4797
SCIAMA_CHR03_20632152	3	55.7388
SCIAMA_CHR03_20632185	3	55.7388
SCIAMA_CHR03_20774600	3	55.991
SCIAMA_CHR03_20870092	3	55.991
SCIAMA_CHR03_20885149	3	55.991
SCIAMA_CHR03_20893131	3	55.991
SCIAMA_CHR03_20894381	3	55.991
SCIAMA_CHR03_20902858	3	55.991
SCIAMA_CHR03_20912360	3	55.991
SCIAMA_CHR03_20967225	3	55.991
SCIAMA_CHR03_20967387	3	55.991
SCIAMA_CHR03_20967543	3	55.991
SCIAMA_CHR03_20970032	3	55.991
SCIAMA_CHR03_20970077	3	55.991
SCIAMA_CHR03_20970087	3	55.991
SCIAMA_CHR03_20998267	3	55.991
SCIAMA_CHR03_21011084	3	55.991
SCIAMA_CHR03_21051560	3	55.991
SCIAMA_CHR03_21051659	3	55.991
SCIAMA_CHR03_21073309	3	55.991
SCIAMA_CHR03_21074909	3	56.2652
SCIAMA_CHR03_21076315	3	56.2652
SCIAMA_CHR03_21076370	3	56.2652
SCIAMA_CHR03_21080985	3	56.2652
SCIAMA_CHR03_21084525	3	56.2652
SCIAMA_CHR03_21084604	3	56.2652
SCIAMA_CHR03_21108037	3	56.5251
SCIAMA_CHR03_21131584	3	56.5251
SCIAMA_CHR03_21131740	3	56.5251
SCIAMA_CHR03_21147479	3	56.5251
SCIAMA_CHR03_21211341	3	56.5251
SCIAMA_CHR03_21220144	3	56.5251
SCIAMA_CHR03_21237003	3	56.5251
SCIAMA_CHR03_21584622	3	56.5252
SCIAMA_CHR03_21588208	3	56.5252
SCIAMA_CHR03_21714987	3	56.5252
SCIAMA_CHR03_22468688	3	57.5274
SCIAMA_CHR03_22478471	3	57.5274
SCIAMA_CHR03_22717042	3	58.3153
SCIAMA_CHR03_22878211	3	58.3153
SCIAMA_CHR03_22878219	3	58.3153
SCIAMA_CHR03_22935101	3	58.3153
SCIAMA_CHR03_22946803	3	58.3153
SCIAMA_CHR03_23132027	3	59.1114
SCIAMA_CHR03_23305296	3	60.5396
SCIAMA_CHR03_23319923	3	60.5396
SCIAMA_CHR03_23451140	3	60.5396
SCIAMA_CHR03_23451196	3	60.5396
SCIAMA_CHR03_23479294	3	60.5396
SCIAMA_CHR03_23491469	3	60.5548
SCIAMA_CHR03_23527205	3	60.5548
SCIAMA_CHR03_23527225	3	60.5548
SCIAMA_CHR03_23583551	3	60.8713
SCIAMA_CHR03_24008783	3	61.0681
SCIAMA_CHR03_24166949	3	63.1527
SCIAMA_CHR03_24487402	3	63.1527
SCIAMA_CHR03_24508077	3	63.1527
SCIAMA_CHR03_24521549	3	63.1527
SCIAMA_CHR03_24547561	3	63.1527
SCIAMA_CHR03_24591538	3	63.1527
SCIAMA_CHR03_24783583	3	63.4211
SCIAMA_CHR03_24923534	3	63.4211
SCIAMA_CHR03_24954152	3	63.4211
SCIAMA_CHR03_25350219	3	63.716
SCIAMA_CHR03_25526795	3	63.977
SCIAMA_CHR03_25785894	3	63.977
SCIAMA_CHR03_26199992	3	66.7739
SCIAMA_CHR03_26243277	3	66.7739
SCIAMA_CHR03_26259827	3	66.7739
SCIAMA_CHR03_26451749	3	67.9285
SCIAMA_CHR03_26451815	3	69.4045
SCIAMA_CHR03_26554010	3	70.2118
SCIAMA_CHR03_26774487	3	71.0139
SCIAMA_CHR03_26850023	3	71.7936
SCIAMA_CHR03_27400651	3	73.5239
SCIAMA_CHR03_27442344	3	73.731
SCIAMA_CHR03_27487228	3	73.8933
SCIAMA_CHR03_28225208	3	76.4775
SCIAMA_CHR03_28281329	3	76.4775
SCIAMA_CHR03_28282191	3	76.4775
SCIAMA_CHR03_28815264	3	78.6689
SCIAMA_CHR03_28926166	3	79.9938
SCIAMA_CHR03_28946746	3	80.2154
SCIAMA_CHR03_29916007	3	85.2281
SCIAMA_CHR03_30482021	3	89.7327
SCIAMA_CHR03_30513550	3	89.7327
SCIAMA_CHR03_30516258	3	89.7327
SCIAMA_CHR03_30547797	3	89.7327
SCIAMA_CHR03_30552213	3	89.7327
SCIAMA_CHR03_30552234	3	89.7327
SCIAMA_CHR03_30572516	3	89.7327
SCIAMA_CHR03_30585679	3	89.7327
SCIAMA_CHR03_30618581	3	89.7327
SCIAMA_CHR03_31052558	3	92.0408
SCIAMA_CHR03_31052830	3	92.0408
SCIAMA_CHR03_31052836	3	92.0408
SCIAMA_CHR03_31096767	3	92.3234
SCIAMA_CHR03_31118977	3	92.3234
SCIAMA_CHR03_31119231	3	92.3234
SCIAMA_CHR03_31129919	3	92.3234
SCIAMA_CHR03_31130119	3	92.3234
SCIAMA_CHR03_31133229	3	92.3234
SCIAMA_CHR03_31352210	3	92.7638
SCIAMA_CHR03_31701840	3	95.9417
SCIAMA_CHR03_31899299	3	96.7602
SCIAMA_CHR03_31994062	3	97.8116
SCIAMA_CHR03_31994116	3	97.8116
SCIAMA_CHR03_32009382	3	97.8116
SCIAMA_CHR03_32091894	3	97.8116
SCIAMA_CHR03_32102270	3	97.8116
SCIAMA_CHR03_32102706	3	97.8116
SCIAMA_CHR03_32134311	3	97.8116
SCIAMA_CHR03_32134442	3	97.8116
SCIAMA_CHR03_32134507	3	97.8116
SCIAMA_CHR03_32157487	3	97.8116
SCIAMA_CHR03_32157784	3	97.8116
SCIAMA_CHR03_32162466	3	97.8116
SCIAMA_CHR03_32163924	3	97.8116
SCIAMA_CHR03_32170020	3	97.8116
SCIAMA_CHR03_32175224	3	97.8116
SCIAMA_CHR03_32175277	3	97.8116
SCIAMA_CHR03_32319724	3	97.8116
SCIAMA_CHR03_32440013	3	98.5502
SCIAMA_CHR03_32621295	3	98.5502
SCIAMA_CHR00_13232347	4	0
SCIAMA_CHR04_1014230	4	4.44784
SCIAMA_CHR04_1015085	4	4.44784
SCIAMA_CHR04_1115250	4	4.5585
SCIAMA_CHR04_1126199	4	5.08202
SCIAMA_CHR04_1145469	4	5.08202
SCIAMA_CHR04_1327817	4	5.08202
SCIAMA_CHR04_1337193	4	5.08202
SCIAMA_CHR04_1719962	4	5.51993
SCIAMA_CHR04_1721139	4	5.51993
SCIAMA_CHR04_1869228	4	5.51993
SCIAMA_CHR04_2067837	4	6.04236
SCIAMA_CHR04_2073928	4	6.04236
SCIAMA_CHR04_2088453	4	6.04236
SCIAMA_CHR04_2321982	4	6.3001
SCIAMA_CHR04_2632297	4	6.46349
SCIAMA_CHR04_3333553	4	8.54116
SCIAMA_CHR04_3375001	4	8.70354
SCIAMA_CHR04_3448334	4	8.95383
SCIAMA_CHR04_3467891	4	8.95383
SCIAMA_CHR04_3611881	4	9.1913
SCIAMA_CHR04_3803457	4	9.71151
SCIAMA_CHR04_3897589	4	9.71151
SCIAMA_CHR04_3916238	4	9.71151
SCIAMA_CHR04_4019344	4	9.71151
SCIAMA_CHR04_4022817	4	9.71151
SCIAMA_CHR04_4040365	4	9.71151
SCIAMA_CHR04_4252748	4	9.9767
SCIAMA_CHR04_4287112	4	9.9767
SCIAMA_CHR04_4418101	4	9.9767
SCIAMA_CHR04_4418262	4	9.9767
SCIAMA_CHR04_4529370	4	10.0997
SCIAMA_CHR04_5003421	4	10.0997
SCIAMA_CHR04_5702981	4	11.6865
SCIAMA_CHR04_6228886	4	12.6831
SCIAMA_CHR04_6262382	4	12.6831
SCIAMA_CHR04_6412499	4	12.7966
SCIAMA_CHR04_6452943	4	12.7966
SCIAMA_CHR04_6462779	4	12.7966
SCIAMA_CHR04_6462812	4	12.7966
SCIAMA_CHR04_6585567	4	12.7966
SCIAMA_CHR04_6658634	4	12.7966
SCIAMA_CHR04_6658659	4	12.7966
SCIAMA_CHR04_6704354	4	13.0474
SCIAMA_CHR04_6905897	4	13.0474
SCIAMA_CHR04_7177750	4	13.7556
SCIAMA_CHR04_7453923	4	14.0259
SCIAMA_CHR04_7454204	4	14.0259
SCIAMA_CHR04_7497534	4	14.9542
SCIAMA_CHR04_7697239	4	14.9542
SCIAMA_CHR04_7697284	4	15.1802
SCIAMA_CHR04_7787479	4	15.4153
SCIAMA_CHR04_8044124	4	16.5982
SCIAMA_CHR04_8362803	4	16.5982
SCIAMA_CHR04_8619672	4	17.1167
SCIAMA_CHR04_8619724	4	17.3485
SCIAMA_CHR04_8651559	4	17.3485
SCIAMA_CHR04_8812494	4	17.3485
SCIAMA_CHR04_8972582	4	17.3485
SCIAMA_CHR04_9238763	4	17.7278
SCIAMA_CHR04_9367368	4	18.1071
SCIAMA_CHR04_9681511	4	18.1071
SCIAMA_CHR04_9730823	4	18.1071
SCIAMA_CHR04_9742946	4	18.1071
SCIAMA_CHR04_9847737	4	18.1071
SCIAMA_CHR04_9936893	4	18.1071
SCIAMA_CHR04_10181682	4	18.361
SCIAMA_CHR04_10222092	4	18.361
SCIAMA_CHR04_10222138	4	18.361
SCIAMA_CHR04_10272271	4	18.361
SCIAMA_CHR04_10294924	4	18.361
SCIAMA_CHR04_10400336	4	18.361
SCIAMA_CHR04_10428929	4	18.361
SCIAMA_CHR04_10490972	4	18.361
SCIAMA_CHR04_10540036	4	18.6144
SCIAMA_CHR04_10601317	4	18.6144
SCIAMA_CHR04_10601402	4	18.6144
SCIAMA_CHR04_10629346	4	18.6144
SCIAMA_CHR04_10648879	4	18.6144
SCIAMA_CHR04_10649000	4	18.6144
SCIAMA_CHR04_10651275	4	18.6144
SCIAMA_CHR04_10653408	4	18.6144
SCIAMA_CHR04_10694232	4	18.6144
SCIAMA_CHR04_10758551	4	18.6144
SCIAMA_CHR04_10769129	4	18.6144
SCIAMA_CHR04_10864225	4	18.6144
SCIAMA_CHR04_10975193	4	18.6144
SCIAMA_CHR04_10983920	4	18.6144
SCIAMA_CHR04_11049133	4	18.6144
SCIAMA_CHR04_11049186	4	18.6144
SCIAMA_CHR04_11057225	4	18.6144
SCIAMA_CHR04_11107989	4	18.6144
SCIAMA_CHR04_11207175	4	18.8369
SCIAMA_CHR04_11450821	4	19.6207
SCIAMA_CHR04_11450973	4	19.6207
SCIAMA_CHR04_11465004	4	19.8713
SCIAMA_CHR04_11465023	4	19.8713
SCIAMA_CHR04_11604495	4	20.5314
SCIAMA_CHR04_11787069	4	20.5314
SCIAMA_CHR04_11817861	4	20.5314
SCIAMA_CHR04_11825332	4	20.5314
SCIAMA_CHR04_11825504	4	20.5314
SCIAMA_CHR04_11859908	4	20.8367
SCIAMA_CHR04_12224620	4	21.8916
SCIAMA_CHR04_12527950	4	23.0319
SCIAMA_CHR04_12566391	4	23.0319
SCIAMA_CHR04_12580161	4	23.0319
SCIAMA_CHR04_12580199	4	23.0319
SCIAMA_CHR04_12580201	4	23.0319
SCIAMA_CHR04_12587160	4	23.0319
SCIAMA_CHR04_12588213	4	23.2908
SCIAMA_CHR04_12588634	4	23.2908
SCIAMA_CHR04_12601793	4	23.2908
SCIAMA_CHR04_12668197	4	23.2908
SCIAMA_CHR04_12675689	4	23.2908
SCIAMA_CHR04_12680887	4	23.2908
SCIAMA_CHR04_12821315	4	23.2908
SCIAMA_CHR04_12832692	4	23.2908
SCIAMA_CHR04_12898694	4	23.2908
SCIAMA_CHR04_12898711	4	23.2908
SCIAMA_CHR04_12898728	4	23.2908
SCIAMA_CHR04_12904060	4	23.2908
SCIAMA_CHR04_12919920	4	23.2908
SCIAMA_CHR04_12966703	4	23.2908
SCIAMA_CHR04_13108172	4	24.1201
SCIAMA_CHR04_13111304	4	24.356
SCIAMA_CHR04_13179295	4	24.356
SCIAMA_CHR04_13179394	4	24.356
SCIAMA_CHR04_13413391	4	25.12
SCIAMA_CHR04_13413434	4	25.12
SCIAMA_CHR04_13628386	4	25.12
SCIAMA_CHR04_13645468	4	25.12
SCIAMA_CHR04_14018726	4	25.12
SCIAMA_CHR04_14085053	4	25.12
SCIAMA_CHR04_14142937	4	25.12
SCIAMA_CHR04_14240138	4	25.12
SCIAMA_CHR04_14240220	4	25.12
SCIAMA_CHR04_14296858	4	25.12
SCIAMA_CHR04_14305404	4	25.12
SCIAMA_CHR04_14351700	4	25.12
SCIAMA_CHR04_14631795	4	25.12
SCIAMA_CHR04_14777410	4	25.3719
SCIAMA_CHR04_14809215	4	25.3719
SCIAMA_CHR04_14943023	4	25.6299
SCIAMA_CHR04_15073875	4	25.6299
SCIAMA_CHR04_15398185	4	25.6299
SCIAMA_CHR04_16414508	4	25.8918
SCIAMA_CHR04_16414518	4	25.8918
SCIAMA_CHR04_16414594	4	26.4745
SCIAMA_CHR04_16529813	4	26.701
SCIAMA_CHR04_16535464	4	26.701
SCIAMA_CHR04_16646663	4	26.701
SCIAMA_CHR04_16935285	4	26.9578
SCIAMA_CHR04_16954760	4	27.2177
SCIAMA_CHR04_17097137	4	27.4686
SCIAMA_CHR04_17102653	4	27.4686
SCIAMA_CHR04_17141562	4	27.4686
SCIAMA_CHR04_17205554	4	27.9289
SCIAMA_CHR04_17206799	4	27.9289
SCIAMA_CHR04_17206878	4	28.4237
SCIAMA_CHR04_17207555	4	28.4237
SCIAMA_CHR04_17211307	4	28.4237
SCIAMA_CHR04_17286527	4	28.7063
SCIAMA_CHR04_17428485	4	28.7063
SCIAMA_CHR04_17789716	4	28.9812
SCIAMA_CHR04_17793847	4	28.9812
SCIAMA_CHR04_17878908	4	29.1762
SCIAMA_CHR04_18454641	4	30.9665
SCIAMA_CHR04_18454674	4	30.9665
SCIAMA_CHR04_18459869	4	30.9665
SCIAMA_CHR04_18544092	4	30.9665
SCIAMA_CHR04_19412145	4	39.2675
SCIAMA_CHR04_20231118	4	40.0709
SCIAMA_CHR04_20323048	4	40.2781
SCIAMA_CHR04_20334444	4	40.2781
SCIAMA_CHR04_20338296	4	40.7572
SCIAMA_CHR04_20591537	4	42.2268
SCIAMA_CHR04_20684810	4	42.2268
SCIAMA_CHR04_21189775	4	44.2769
SCIAMA_CHR04_21240895	4	44.3992
SCIAMA_CHR04_21389921	4	45.4687
SCIAMA_CHR04_21396128	4	45.4687
SCIAMA_CHR04_21523262	4	46.216
SCIAMA_CHR04_21682546	4	47.1626
SCIAMA_CHR04_21809300	4	47.7366
SCIAMA_CHR04_21845624	4	47.7366
SCIAMA_CHR04_22588167	4	49.9541
SCIAMA_CHR04_22653138	4	50.1007
SCIAMA_CHR04_22653254	4	50.1007
SCIAMA_CHR04_22797802	4	50.5748
SCIAMA_CHR04_22978322	4	51.6768
SCIAMA_CHR04_23004107	4	51.8678
SCIAMA_CHR04_23220136	4	52.174
SCIAMA_CHR04_23850931	4	56.7421
SCIAMA_CHR04_23854383	4	56.7421
SCIAMA_CHR04_23985531	4	57.3945
SCIAMA_CHR04_25474947	4	67.8153
SCIAMA_CHR04_25475239	4	67.8153
SCIAMA_CHR04_26436940	4	75.2182
SCIAMA_CHR04_27207229	4	77.7067
SCIAMA_CHR04_27302560	4	77.7067
SCIAMA_CHR04_27627923	4	80.2409
SCIAMA_CHR04_27686487	4	80.2409
SCIAMA_CHR04_27709869	4	80.2409
SCIAMA_CHR04_27761223	4	80.2409
SCIAMA_CHR04_27813461	4	80.9527
SCIAMA_CHR04_28008159	4	81.2775
SCIAMA_CHR04_28015435	4	81.2775
SCIAMA_CHR04_28036029	4	81.2775
SCIAMA_CHR04_28060234	4	81.2775
SCIAMA_CHR04_28069002	4	81.2775
SCIAMA_CHR04_28091520	4	81.2775
SCIAMA_CHR04_28151842	4	81.3906
SCIAMA_CHR04_28156920	4	81.3906
SCIAMA_CHR05_1562433	5	0
SCIAMA_CHR05_1706777	5	5e-08
SCIAMA_CHR05_1707043	5	1e-07
SCIAMA_CHR05_1728212	5	1.5e-07
SCIAMA_CHR05_1733805	5	2e-07
SCIAMA_CHR05_1771865	5	0.235423
SCIAMA_CHR05_1839772	5	0.865521
SCIAMA_CHR05_2040421	5	1.8899
SCIAMA_CHR05_3019061	5	10.5019
SCIAMA_CHR05_3300344	5	10.6185
SCIAMA_CHR05_3300647	5	10.6185
SCIAMA_CHR05_3741981	5	11.4486
SCIAMA_CHR05_3871832	5	11.4486
SCIAMA_CHR05_4380299	5	16.3015
SCIAMA_CHR05_4498934	5	16.3015
SCIAMA_CHR05_4874547	5	18.8269
SCIAMA_CHR05_4883904	5	18.8269
SCIAMA_CHR05_4995616	5	18.8269
SCIAMA_CHR05_5933963	5	25.914
SCIAMA_CHR05_6067182	5	27.5709
SCIAMA_CHR05_6693937	5	30.2796
SCIAMA_CHR05_6765156	5	30.2796
SCIAMA_CHR05_6765325	5	30.2796
SCIAMA_CHR05_6902700	5	30.7409
SCIAMA_CHR05_6976363	5	32.0576
SCIAMA_CHR05_7633401	5	33.6795
SCIAMA_CHR05_8775106	5	39.5566
SCIAMA_CHR05_8834626	5	39.5566
SCIAMA_CHR05_8838437	5	39.5566
SCIAMA_CHR05_9539205	5	43.2446
SCIAMA_CHR05_9661789	5	43.3654
SCIAMA_CHR05_9676077	5	43.3654
SCIAMA_CHR05_9902065	5	43.3654
SCIAMA_CHR05_9947859	5	43.3654
SCIAMA_CHR05_10014214	5	43.5922
SCIAMA_CHR05_10295559	5	44.2793
SCIAMA_CHR05_10671590	5	47.5426
SCIAMA_CHR05_10836764	5	47.87
SCIAMA_CHR05_10854354	5	47.87
SCIAMA_CHR05_11032993	5	48.107
SCIAMA_CHR05_11232511	5	48.6421
SCIAMA_CHR05_11305787	5	48.6421
SCIAMA_CHR05_11406797	5	48.9492
SCIAMA_CHR05_11534413	5	50.3681
SCIAMA_CHR05_11869642	5	51.2678
SCIAMA_CHR05_12034661	5	52.102
SCIAMA_CHR05_12205339	5	52.2004
SCIAMA_CHR05_12891158	5	55.0364
SCIAMA_CHR05_13018732	5	55.1262
SCIAMA_CHR05_13299107	5	56.1573
SCIAMA_CHR05_13394038	5	56.1573
SCIAMA_CHR05_13394106	5	56.1573
SCIAMA_CHR05_13394164	5	56.1573
SCIAMA_CHR05_13470747	5	56.1573
SCIAMA_CHR05_15241634	5	59.8231
SCIAMA_CHR05_15431952	5	59.9132
SCIAMA_CHR05_15432016	5	59.9132
SCIAMA_CHR05_15441055	5	59.9132
SCIAMA_CHR05_15441299	5	60.1371
SCIAMA_CHR05_15875907	5	60.9253
SCIAMA_CHR05_15965300	5	60.9253
SCIAMA_CHR05_15965338	5	60.9253
SCIAMA_CHR05_16115783	5	60.9253
SCIAMA_CHR05_16840336	5	61.7632
SCIAMA_CHR05_17248365	5	62.9918
SCIAMA_CHR05_18921597	5	63.2224
SCIAMA_CHR05_18931347	5	63.2224
SCIAMA_CHR05_18931479	5	63.2224
SCIAMA_CHR05_18931520	5	63.2224
SCIAMA_CHR05_18963578	5	63.2224
SCIAMA_CHR05_19472955	5	63.9847
SCIAMA_CHR05_19500379	5	63.9847
SCIAMA_CHR05_19500401	5	63.9847
SCIAMA_CHR05_19508722	5	64.2363
SCIAMA_CHR05_19636736	5	64.2363
SCIAMA_CHR05_19724472	5	64.2363
SCIAMA_CHR05_19869273	5	64.7856
SCIAMA_CHR05_19926047	5	65.0357
SCIAMA_CHR05_19967323	5	65.0357
SCIAMA_CHR05_19967376	5	65.2445
SCIAMA_CHR05_20228064	5	65.2445
SCIAMA_CHR05_20788158	5	65.2445
SCIAMA_CHR05_20788174	5	65.4964
SCIAMA_CHR05_21296707	5	65.4964
SCIAMA_CHR05_21296920	5	65.4964
SCIAMA_CHR05_21299195	5	65.4964
SCIAMA_CHR05_21304746	5	65.4964
SCIAMA_CHR05_21315297	5	65.4964
SCIAMA_CHR05_21346060	5	65.4964
SCIAMA_CHR05_21410526	5	65.4964
SCIAMA_CHR05_21496465	5	65.4964
SCIAMA_CHR05_21509172	5	65.4964
SCIAMA_CHR05_21592661	5	65.4964
SCIAMA_CHR05_21974361	5	65.7477
SCIAMA_CHR05_22068610	5	65.7477
SCIAMA_CHR05_22107995	5	65.7477
SCIAMA_CHR05_22108418	5	65.7477
SCIAMA_CHR05_22162516	5	65.7477
SCIAMA_CHR05_22170307	5	65.7477
SCIAMA_CHR05_22204272	5	65.7477
SCIAMA_CHR05_22204394	5	65.7477
SCIAMA_CHR05_22209897	5	65.7477
SCIAMA_CHR05_22281373	5	65.999
SCIAMA_CHR05_22523394	5	65.999
SCIAMA_CHR05_22523558	5	65.999
SCIAMA_CHR05_22523571	5	65.999
SCIAMA_CHR05_25562365	5	70.1814
SCIAMA_CHR05_26162383	5	70.5589
SCIAMA_CHR05_26481023	5	71.2715
SCIAMA_CHR05_26481048	5	71.5595
SCIAMA_CHR05_26550813	5	71.5595
SCIAMA_CHR05_26662760	5	71.5595
SCIAMA_CHR05_27453789	5	77.1377
SCIAMA_CHR05_27473476	5	77.6745
SCIAMA_CHR05_27531180	5	77.6745
SCIAMA_CHR05_27667221	5	78.7362
SCIAMA_CHR05_27677541	5	78.7362
SCIAMA_CHR05_27721242	5	78.7362
SCIAMA_CHR05_28208152	5	80.1003
SCIAMA_CHR05_28210317	5	80.1003
SCIAMA_CHR05_28210477	5	80.1003
SCIAMA_CHR05_29190482	5	84.5796
SCIAMA_CHR05_29570896	5	87.531
SCIAMA_CHR05_29941702	5	88.3334
SCIAMA_CHR05_30049635	5	88.4248
SCIAMA_CHR05_30652160	5	91.0863
SCIAMA_CHR05_31051147	5	91.7523
SCIAMA_CHR05_31111997	5	91.7523
SCIAMA_CHR05_31304665	5	92.1988
SCIAMA_CHR05_31560817	5	93.2061
SCIAMA_CHR05_31931617	5	96.8486
SCIAMA_CHR05_32543302	5	98.2817
SCIAMA_CHR05_32564873	5	98.2817
SCIAMA_CHR05_32672332	5	99.3486
SCIAMA_CHR05_33125629	5	101.253
SCIAMA_CHR05_33285241	5	103.623
SCIAMA_CHR05_33415159	5	104.371
SCIAMA_CHR05_33601388	5	105.601
SCIAMA_CHR05_33633085	5	105.831
SCIAMA_CHR05_33766379	5	106.135
SCIAMA_CHR05_33927709	5	107.11
SCIAMA_CHR05_33927947	5	107.11
SCIAMA_CHR05_34447564	5	109.904
SCIAMA_CHR05_35074878	5	114.739
SCIAMA_CHR05_35222098	5	115.402
SCIAMA_CHR05_35305562	5	115.696
SCIAMA_CHR05_35446531	5	115.696
SCIAMA_CHR05_35466923	5	116.07
SCIAMA_CHR05_35569126	5	116.07
SCIAMA_CHR05_35687669	5	116.07
SCIAMA_CHR05_35910209	5	116.438
SCIAMA_CHR05_35962642	5	116.758
SCIAMA_CHR05_35985528	5	116.758
SCIAMA_CHR05_36150431	5	117.753
SCIAMA_CHR05_36150862	5	117.753
SCIAMA_CHR05_36188500	5	117.753
SCIAMA_CHR05_36193581	5	117.753
SCIAMA_CHR05_36193758	5	117.753
SCIAMA_CHR05_36219838	5	117.753
SCIAMA_CHR05_36429557	5	118.016
SCIAMA_CHR05_36953842	5	119.802
SCIAMA_CHR05_36994496	5	119.802
SCIAMA_CHR05_37098576	5	119.802
SCIAMA_CHR06_634241	6	0
SCIAMA_CHR06_772788	6	5e-08
SCIAMA_CHR06_807054	6	1e-07
SCIAMA_CHR06_950070	6	0.7661
SCIAMA_CHR06_960535	6	0.7661
SCIAMA_CHR06_975329	6	0.7661
SCIAMA_CHR06_978061	6	0.7661
SCIAMA_CHR06_1058286	6	0.941237
SCIAMA_CHR06_1322685	6	3.37597
SCIAMA_CHR06_1545587	6	3.60355
SCIAMA_CHR06_2022244	6	7.89457
SCIAMA_CHR06_2031676	6	7.89457
SCIAMA_CHR06_2130133	6	7.89457
SCIAMA_CHR06_2130445	6	7.89457
S6_2161985	6	7.895
S6_2162304	6	7.896
S6_2166665	6	7.897
S6_2184384	6	7.898
SCIAMA_CHR06_2185591	6	7.92954
SCIAMA_CHR06_2186885	6	7.92954
SCIAMA_CHR06_2197545	6	7.92954
S6_2387130	6	8.1
SCIAMA_CHR06_2410248	6	9.06154
S6_2413603	6	9.1
S6_2508547	6	9.2
SCIAMA_CHR06_2509675	6	10.1601
S6_2773409	6	11
SCIAMA_CHR06_2806557	6	12.2483
SCIAMA_CHR06_2824891	6	12.2483
SCIAMA_CHR06_2940454	6	12.7624
S6_2995937	6	12.8
SCIAMA_CHR06_3130209	6	13.0314
SCIAMA_CHR06_3259279	6	14.5888
SCIAMA_CHR06_3742906	6	17.3698
SCIAMA_CHR06_3888920	6	17.3698
SCIAMA_CHR06_4487049	6	20.7486
SCIAMA_CHR06_4487225	6	20.8598
SCIAMA_CHR06_4753388	6	21.1748
SCIAMA_CHR06_4994041	6	22.6824
SCIAMA_CHR06_5171870	6	22.6824
SCIAMA_CHR06_5272876	6	22.8481
SCIAMA_CHR06_5580472	6	24.9064
SCIAMA_CHR06_6080184	6	27.6384
SCIAMA_CHR06_6264112	6	27.6953
SCIAMA_CHR06_6483726	6	29.9648
SCIAMA_CHR06_6759632	6	30.4913
SCIAMA_CHR06_6846044	6	30.4913
SCIAMA_CHR06_6847171	6	30.4913
SCIAMA_CHR06_6861752	6	30.4913
SCIAMA_CHR06_7256921	6	32.7805
SCIAMA_CHR06_8404824	6	38.0927
SCIAMA_CHR06_8678677	6	38.0927
SCIAMA_CHR06_8800542	6	38.3022
SCIAMA_CHR06_8951588	6	39.1141
SCIAMA_CHR06_9191187	6	39.1141
SCIAMA_CHR06_9444231	6	40.5651
SCIAMA_CHR06_10490694	6	43.7383
SCIAMA_CHR06_10759055	6	44.447
SCIAMA_CHR06_10909474	6	45.8915
SCIAMA_CHR06_11095747	6	46.308
SCIAMA_CHR06_11235474	6	46.308
SCIAMA_CHR06_11432227	6	46.308
SCIAMA_CHR06_11432254	6	46.308
SCIAMA_CHR06_11557827	6	46.536
SCIAMA_CHR06_11749229	6	47.3312
SCIAMA_CHR06_11804967	6	47.3312
SCIAMA_CHR06_11907053	6	47.3312
SCIAMA_CHR06_11942544	6	47.3312
SCIAMA_CHR06_12046156	6	47.5632
SCIAMA_CHR06_12248170	6	48.1261
SCIAMA_CHR06_13452053	6	49.2357
SCIAMA_CHR06_13492591	6	49.2357
SCIAMA_CHR06_14404483	6	51.1239
SCIAMA_CHR06_14470635	6	51.1239
SCIAMA_CHR06_14741378	6	51.6525
SCIAMA_CHR06_17079497	6	52.1151
SCIAMA_CHR06_18234362	6	52.3645
SCIAMA_CHR06_18547235	6	52.3645
SCIAMA_CHR06_18636754	6	52.3645
SCIAMA_CHR06_20843915	6	54.7555
SCIAMA_CHR06_20930447	6	54.7555
SCIAMA_CHR06_21194639	6	54.7555
SCIAMA_CHR06_21194703	6	54.7555
SCIAMA_CHR06_21194821	6	55.1311
SCIAMA_CHR06_21215735	6	55.1311
SCIAMA_CHR06_21215889	6	55.1311
SCIAMA_CHR06_22417629	6	61.3381
SCIAMA_CHR06_22734134	6	62.1748
SCIAMA_CHR06_23482094	6	64.0698
SCIAMA_CHR06_24372903	6	67.9715
SCIAMA_CHR06_24844564	6	68.5372
SCIAMA_CHR06_25383577	6	76.2012
SCIAMA_CHR06_25725295	6	79.7329
SCIAMA_CHR06_26086498	6	79.8639
SCIAMA_CHR06_26095522	6	79.8639
SCIAMA_CHR06_26163269	6	80.5951
SCIAMA_CHR06_26164780	6	80.5951
SCIAMA_CHR06_26746704	6	84.1763
SCIAMA_CHR06_27339618	6	88.0889
SCIAMA_CHR06_27443370	6	88.5442
SCIAMA_CHR06_27489305	6	88.5854
SCIAMA_CHR06_27617078	6	89.4089
SCIAMA_CHR06_27751604	6	89.9189
SCIAMA_CHR06_27869193	6	90.1563
SCIAMA_CHR06_27874909	6	90.1563
SCIAMA_CHR06_27875001	6	90.1563
SCIAMA_CHR06_27890127	6	90.4381
SCIAMA_CHR06_27978173	6	90.72
SCIAMA_CHR06_28026938	6	90.72
SCIAMA_CHR06_28074138	6	90.72
SCIAMA_CHR06_28100334	6	90.72
SCIAMA_CHR06_28428330	6	92.9238
SCIAMA_CHR06_28428605	6	92.9238
SCIAMA_CHR06_29163685	6	96.3924
SCIAMA_CHR06_29399047	6	96.3979
SCIAMA_CHR06_29601857	6	98.1351
SCIAMA_CHR06_29625057	6	98.1351
SCIAMA_CHR06_29708856	6	98.2861
SCIAMA_CHR06_29812460	6	98.2861
SCIAMA_CHR07_36862	7	0
SCIAMA_CHR07_185243	7	5e-08
SCIAMA_CHR07_444114	7	0.904888
SCIAMA_CHR07_682799	7	1.79469
SCIAMA_CHR07_705937	7	1.79469
SCIAMA_CHR07_1964918	7	9.67952
SCIAMA_CHR07_2135746	7	9.67952
SCIAMA_CHR07_3774734	7	26.2527
SCIAMA_CHR07_3932045	7	27.1134
SCIAMA_CHR07_4179893	7	28.0055
SCIAMA_CHR07_4217582	7	28.1586
SCIAMA_CHR07_4470873	7	29.2296
SCIAMA_CHR07_4842280	7	29.9779
SCIAMA_CHR07_4889114	7	29.9779
SCIAMA_CHR07_5108846	7	31.6107
SCIAMA_CHR07_5152460	7	31.796
SCIAMA_CHR07_5237516	7	31.796
SCIAMA_CHR07_5417301	7	31.796
SCIAMA_CHR07_5865964	7	34.2764
SCIAMA_CHR07_6096189	7	34.454
SCIAMA_CHR07_6126440	7	34.5621
SCIAMA_CHR07_6890208	7	37.5057
SCIAMA_CHR07_6891927	7	37.5057
SCIAMA_CHR07_7105884	7	38.0298
SCIAMA_CHR07_7123114	7	38.0298
SCIAMA_CHR07_7211465	7	38.781
SCIAMA_CHR07_8104658	7	40.4909
SCIAMA_CHR07_8409351	7	40.7894
SCIAMA_CHR07_8409646	7	40.7894
SCIAMA_CHR07_8441736	7	40.7894
SCIAMA_CHR07_9444431	7	40.7894
SCIAMA_CHR07_10031292	7	41.7637
SCIAMA_CHR07_10559410	7	42.2756
SCIAMA_CHR07_10584536	7	42.2756
SCIAMA_CHR07_10591288	7	42.2756
SCIAMA_CHR07_10822271	7	42.4819
SCIAMA_CHR07_11168601	7	43.0232
SCIAMA_CHR07_11336922	7	43.2457
SCIAMA_CHR07_11366222	7	43.2457
SCIAMA_CHR07_11503936	7	43.5257
SCIAMA_CHR07_11504119	7	43.5257
SCIAMA_CHR07_12613854	7	43.7638
SCIAMA_CHR07_12779654	7	43.7638
SCIAMA_CHR07_13206321	7	44.0156
SCIAMA_CHR07_14145892	7	44.2554
SCIAMA_CHR07_14831252	7	44.7763
SCIAMA_CHR07_14854819	7	44.7763
SCIAMA_CHR07_14937199	7	44.7763
SCIAMA_CHR07_14937379	7	44.7763
SCIAMA_CHR07_14937488	7	44.7763
SCIAMA_CHR07_14950788	7	45.0134
SCIAMA_CHR07_17009843	7	45.0134
SCIAMA_CHR07_17019116	7	45.0134
SCIAMA_CHR07_17066438	7	45.0134
SCIAMA_CHR07_17069166	7	45.0134
SCIAMA_CHR07_17070796	7	45.0134
SCIAMA_CHR07_17097883	7	45.2788
SCIAMA_CHR07_17117977	7	45.2788
SCIAMA_CHR07_17122960	7	45.2788
SCIAMA_CHR07_17213621	7	45.2788
SCIAMA_CHR07_17233613	7	45.2788
SCIAMA_CHR07_17238269	7	45.2788
SCIAMA_CHR07_17244180	7	45.2788
SCIAMA_CHR07_17249181	7	45.2788
SCIAMA_CHR07_17261402	7	45.2788
SCIAMA_CHR07_17261437	7	45.2788
SCIAMA_CHR07_17261546	7	45.2788
SCIAMA_CHR07_17323123	7	45.4934
SCIAMA_CHR07_17325278	7	45.4934
SCIAMA_CHR07_17372637	7	45.4934
SCIAMA_CHR07_17407880	7	45.4934
SCIAMA_CHR07_17513921	7	45.4934
SCIAMA_CHR07_17642481	7	45.9457
SCIAMA_CHR07_17661829	7	45.9457
SCIAMA_CHR07_17677249	7	45.9457
SCIAMA_CHR07_17690043	7	45.9457
SCIAMA_CHR07_18091551	7	46.6046
SCIAMA_CHR07_18091819	7	46.6046
SCIAMA_CHR07_18100717	7	46.6046
SCIAMA_CHR07_18122781	7	46.6046
SCIAMA_CHR07_18298048	7	46.6046
SCIAMA_CHR07_18420013	7	47.1365
SCIAMA_CHR07_18516940	7	47.1365
SCIAMA_CHR07_18516983	7	47.1365
SCIAMA_CHR07_18529322	7	47.1365
SCIAMA_CHR07_19981433	7	47.7662
SCIAMA_CHR07_20030238	7	47.7662
SCIAMA_CHR07_20336150	7	48.0176
SCIAMA_CHR07_20928922	7	49.5737
SCIAMA_CHR07_20939134	7	49.5737
SCIAMA_CHR07_21010071	7	49.8496
SCIAMA_CHR07_21010298	7	49.8496
SCIAMA_CHR07_21062512	7	50.0972
SCIAMA_CHR07_21090357	7	50.0972
SCIAMA_CHR07_21632022	7	52.2671
SCIAMA_CHR07_21802140	7	52.2671
SCIAMA_CHR07_23033701	7	58.1189
SCIAMA_CHR07_23145288	7	58.3944
SCIAMA_CHR07_23167495	7	58.3944
SCIAMA_CHR07_23214702	7	58.444
SCIAMA_CHR07_23233676	7	58.444
SCIAMA_CHR07_23233908	7	58.444
SCIAMA_CHR07_23912721	7	60.804
SCIAMA_CHR07_23939475	7	60.804
SCIAMA_CHR07_24425620	7	65.0916
SCIAMA_CHR07_24444935	7	65.0916
SCIAMA_CHR07_24445187	7	65.0916
SCIAMA_CHR07_24452810	7	65.0916
SCIAMA_CHR07_24476443	7	65.0916
SCIAMA_CHR07_24504373	7	65.0916
SCIAMA_CHR07_24580033	7	65.0916
SCIAMA_CHR07_24912928	7	69.3422
SCIAMA_CHR07_24913287	7	69.3422
SCIAMA_CHR07_25111964	7	71.3943
SCIAMA_CHR07_25176809	7	71.5662
SCIAMA_CHR07_25179087	7	71.7965
SCIAMA_CHR07_25373717	7	72.7577
SCIAMA_CHR07_25385014	7	72.7577
SCIAMA_CHR07_26768015	7	83.5189
SCIAMA_CHR07_26861233	7	83.5189
SCIAMA_CHR07_26944128	7	84.2764
SCIAMA_CHR07_26971865	7	84.2764
SCIAMA_CHR07_27036130	7	84.2764
SCIAMA_CHR07_27130954	7	85.2249
SCIAMA_CHR07_27889765	7	88.3709
SCIAMA_CHR07_27893823	7	88.3709
SCIAMA_CHR07_27894194	7	88.3709
SCIAMA_CHR07_29144618	7	94.3863
SCIAMA_CHR07_29482335	7	95.7082
SCIAMA_CHR07_29680758	7	96.1634
SCIAMA_CHR07_29926365	7	96.513
SCIAMA_CHR07_30036906	7	96.8949
SCIAMA_CHR07_30280288	7	97.2555
SCIAMA_CHR07_30529949	7	98.0832
SCIAMA_CHR07_30609979	7	98.3008
SCIAMA_CHR07_30612708	7	98.3008
SCIAMA_CHR07_31753030	7	104.135
SCIAMA_CHR07_31912802	7	104.135
SCIAMA_CHR08_696936	8	0
SCIAMA_CHR08_735978	8	5e-08
SCIAMA_CHR08_783645	8	1e-07
SCIAMA_CHR08_826594	8	1.5e-07
SCIAMA_CHR08_1178129	8	0.305837
SCIAMA_CHR08_1585652	8	2.10948
SCIAMA_CHR08_3041883	8	6.94086
SCIAMA_CHR08_3043914	8	6.94086
SCIAMA_CHR08_3452186	8	6.94086
SCIAMA_CHR08_3482993	8	6.94086
SCIAMA_CHR08_3496179	8	6.94086
SCIAMA_CHR08_5379032	8	12.2196
SCIAMA_CHR08_5385189	8	12.2196
SCIAMA_CHR08_5385207	8	12.2196
SCIAMA_CHR08_5419506	8	12.2196
SCIAMA_CHR08_5431103	8	12.2196
SCIAMA_CHR08_5432607	8	12.2196
SCIAMA_CHR08_5432712	8	12.4804
SCIAMA_CHR08_5433688	8	12.4804
SCIAMA_CHR08_5434575	8	12.4804
SCIAMA_CHR08_5434622	8	12.4804
SCIAMA_CHR08_5455147	8	12.4804
SCIAMA_CHR08_5459615	8	12.4804
SCIAMA_CHR08_5459697	8	12.4804
SCIAMA_CHR08_5494829	8	12.4804
SCIAMA_CHR08_5495179	8	12.4804
SCIAMA_CHR08_5659928	8	12.8003
SCIAMA_CHR08_5734193	8	13.2141
SCIAMA_CHR08_5798742	8	13.2141
SCIAMA_CHR08_5830349	8	13.2141
SCIAMA_CHR08_5938237	8	14.2081
SCIAMA_CHR08_5942455	8	14.2081
SCIAMA_CHR08_5942573	8	14.2081
SCIAMA_CHR08_6022216	8	14.2081
SCIAMA_CHR08_6084664	8	14.2081
SCIAMA_CHR08_6133666	8	14.2081
SCIAMA_CHR08_6591004	8	15.5262
SCIAMA_CHR08_6646751	8	15.5262
SCIAMA_CHR08_6681096	8	15.5262
SCIAMA_CHR08_6688088	8	15.5262
SCIAMA_CHR08_6843595	8	15.9961
SCIAMA_CHR08_6961243	8	15.9961
SCIAMA_CHR08_7029426	8	15.9961
SCIAMA_CHR08_7042052	8	15.9961
SCIAMA_CHR08_7594347	8	16.6686
SCIAMA_CHR08_7753666	8	16.6686
SCIAMA_CHR08_7836327	8	16.6686
SCIAMA_CHR08_7918389	8	17.0404
SCIAMA_CHR08_7987105	8	17.0404
SCIAMA_CHR08_9141150	8	17.4046
SCIAMA_CHR08_10975989	8	18.0621
SCIAMA_CHR08_10976627	8	18.0621
SCIAMA_CHR08_11164863	8	18.6879
SCIAMA_CHR08_11226036	8	18.6879
SCIAMA_CHR08_11963292	8	19.5951
SCIAMA_CHR08_11963537	8	19.5951
SCIAMA_CHR08_11963660	8	19.5951
SCIAMA_CHR08_12002468	8	19.5951
SCIAMA_CHR08_12002532	8	19.5951
SCIAMA_CHR08_12020782	8	19.5951
SCIAMA_CHR08_12020831	8	19.5951
SCIAMA_CHR08_12026733	8	19.5951
SCIAMA_CHR08_12026801	8	19.5951
SCIAMA_CHR08_12057994	8	20.1025
SCIAMA_CHR08_12099730	8	20.1025
SCIAMA_CHR08_12368972	8	20.1025
SCIAMA_CHR08_12385496	8	20.1025
SCIAMA_CHR08_12475781	8	20.1025
SCIAMA_CHR08_12475887	8	20.1025
SCIAMA_CHR08_12476718	8	20.1025
SCIAMA_CHR08_13002273	8	20.1025
SCIAMA_CHR08_13266813	8	20.3598
SCIAMA_CHR08_13579595	8	20.924
SCIAMA_CHR08_13581665	8	20.924
SCIAMA_CHR08_13748680	8	20.924
S8_13833228	8	20.924
SCIAMA_CHR08_13885815	8	20.924
SCIAMA_CHR08_14380720	8	22.9587
S8_14651523	8	24
S8_15403197	8	25
SCIAMA_CHR08_15797674	8	26.1302
SCIAMA_CHR08_15797766	8	26.1302
SCIAMA_CHR08_15798258	8	26.1302
SCIAMA_CHR08_15837522	8	27.2248
SCIAMA_CHR08_15841151	8	27.4491
S8_15841538	8	27.5
S8_15860976	8	27.55
SCIAMA_CHR08_15985671	8	27.6087
SCIAMA_CHR08_16326627	8	29.9094
SCIAMA_CHR08_16333006	8	29.9094
S8_16346220	8	29.9094
SCIAMA_CHR08_16408857	8	29.9094
SCIAMA_CHR08_16469607	8	30.0425
SCIAMA_CHR08_16643875	8	32.6531
S8_16644096	8	33
S8_17288451	8	34
SCIAMA_CHR08_17343727	8	35.4897
SCIAMA_CHR08_17718481	8	39.3989
SCIAMA_CHR08_18106004	8	40.0897
SCIAMA_CHR08_18284100	8	41.1357
SCIAMA_CHR08_18500291	8	41.8816
SCIAMA_CHR08_18500462	8	41.8816
SCIAMA_CHR08_18613261	8	42.1337
SCIAMA_CHR08_18639603	8	42.1337
SCIAMA_CHR08_18710399	8	42.5907
SCIAMA_CHR08_18819182	8	42.5907
SCIAMA_CHR08_21338228	8	63.92
SCIAMA_CHR08_21626493	8	64.4262
SCIAMA_CHR08_21911209	8	64.4262
SCIAMA_CHR08_22302273	8	64.76
SCIAMA_CHR08_23421167	8	68.6262
SCIAMA_CHR08_23455576	8	68.6262
SCIAMA_CHR08_24273302	8	73.0491
SCIAMA_CHR08_25124847	8	78.3675
SCIAMA_CHR08_25152665	8	78.3675
SCIAMA_CHR08_25218420	8	79.1475
SCIAMA_CHR08_25360664	8	81.5509
SCIAMA_CHR08_25363362	8	81.5509
SCIAMA_CHR08_25405443	8	81.7377
SCIAMA_CHR08_25656111	8	83.1434
SCIAMA_CHR08_25662105	8	83.1434
SCIAMA_CHR08_25799115	8	83.9613
SCIAMA_CHR08_25805794	8	83.9613
SCIAMA_CHR08_25899406	8	84.3919
SCIAMA_CHR08_25899407	8	84.3919
SCIAMA_CHR08_26981129	8	89.231
SCIAMA_CHR08_26981338	8	89.231
SCIAMA_CHR08_27009654	8	89.231
SCIAMA_CHR08_27030724	8	89.231
SCIAMA_CHR08_27389032	8	92.0888
SCIAMA_CHR08_28715818	8	95.3721
SCIAMA_CHR09_282308	9	0
SCIAMA_CHR09_481245	9	5e-08
SCIAMA_CHR09_549570	9	1e-07
SCIAMA_CHR09_550734	9	1.5e-07
SCIAMA_CHR09_551088	9	2e-07
SCIAMA_CHR09_559117	9	0.251984
SCIAMA_CHR09_632001	9	0.251984
SCIAMA_CHR09_937661	9	1.83522
SCIAMA_CHR09_1019152	9	1.83522
SCIAMA_CHR09_1085161	9	1.83522
SCIAMA_CHR09_1324687	9	3.73947
SCIAMA_CHR09_1465935	9	4.74006
SCIAMA_CHR09_1477757	9	4.74006
SCIAMA_CHR09_1686702	9	5.02625
SCIAMA_CHR09_1827579	9	5.67169
SCIAMA_CHR09_1853455	9	5.67169
SCIAMA_CHR09_1854510	9	6.42227
SCIAMA_CHR09_2335127	9	7.83959
SCIAMA_CHR09_2346317	9	8.01458
SCIAMA_CHR09_2465355	9	8.77645
SCIAMA_CHR09_2497065	9	8.77645
SCIAMA_CHR09_2884930	9	11.0723
SCIAMA_CHR09_2887663	9	11.0723
SCIAMA_CHR09_3310873	9	12.4424
SCIAMA_CHR09_3335078	9	12.4793
SCIAMA_CHR09_3352628	9	12.4793
SCIAMA_CHR09_3397221	9	12.4793
SCIAMA_CHR09_3400676	9	12.4793
SCIAMA_CHR09_3419995	9	13.022
SCIAMA_CHR09_3777706	9	13.2555
SCIAMA_CHR09_3834989	9	13.488
SCIAMA_CHR09_4684135	9	19.9329
SCIAMA_CHR09_5025148	9	19.9329
SCIAMA_CHR09_5295740	9	23.3103
SCIAMA_CHR09_5604612	9	24.6934
SCIAMA_CHR09_5612989	9	24.6934
SCIAMA_CHR09_5969980	9	26.4392
SCIAMA_CHR09_5970311	9	26.4392
SCIAMA_CHR09_7155379	9	31.453
SCIAMA_CHR09_7159258	9	31.453
SCIAMA_CHR09_8946710	9	38.1048
SCIAMA_CHR09_9332612	9	40.3963
SCIAMA_CHR09_9686088	9	41.21
SCIAMA_CHR09_9698543	9	41.21
SCIAMA_CHR09_9699077	9	41.21
SCIAMA_CHR09_9851538	9	41.9794
SCIAMA_CHR09_9852548	9	41.9794
SCIAMA_CHR09_9853129	9	41.9794
SCIAMA_CHR09_9855046	9	41.9794
SCIAMA_CHR09_9855157	9	41.9794
SCIAMA_CHR09_9902045	9	41.9794
SCIAMA_CHR09_10064505	9	42.7754
S9_10155471	9	43.1397
SCIAMA_CHR09_10204685	9	43.6103
SCIAMA_CHR09_10793737	9	46.6723
SCIAMA_CHR09_10798413	9	46.6723
SCIAMA_CHR09_11152631	9	49.151
SCIAMA_CHR09_11331726	9	50.8291
SCIAMA_CHR09_11340254	9	50.8291
SCIAMA_CHR09_11495766	9	51.6342
SCIAMA_CHR09_11506320	9	51.6342
SCIAMA_CHR09_12392602	9	53.5744
SCIAMA_CHR09_12423135	9	53.5744
SCIAMA_CHR09_12448037	9	53.5744
SCIAMA_CHR09_12454065	9	53.5744
SCIAMA_CHR09_12766495	9	54.0958
SCIAMA_CHR09_12918565	9	54.0958
SCIAMA_CHR09_13258279	9	55.1027
SCIAMA_CHR09_13808120	9	57.0248
SCIAMA_CHR09_14706738	9	58.5165
SCIAMA_CHR09_14952090	9	58.5165
S9_15032652	9	58.7725
SCIAMA_CHR09_15157279	9	59.0323
SCIAMA_CHR09_15359496	9	59.0323
SCIAMA_CHR09_15555988	9	59.0323
SCIAMA_CHR09_15568961	9	59.0323
SCIAMA_CHR09_15575517	9	59.525
SCIAMA_CHR09_15599119	9	59.525
SCIAMA_CHR09_15619246	9	59.525
SCIAMA_CHR09_15744704	9	59.525
SCIAMA_CHR09_15856481	9	59.525
SCIAMA_CHR09_15958533	9	60.8131
SCIAMA_CHR09_16037799	9	60.8131
SCIAMA_CHR09_16076617	9	60.8131
SCIAMA_CHR09_16128523	9	60.8131
SCIAMA_CHR09_16399349	9	60.8131
SCIAMA_CHR09_17385869	9	61.4058
SCIAMA_CHR09_17515565	9	61.6771
SCIAMA_CHR09_17524776	9	61.9481
SCIAMA_CHR09_18425360	9	62.5451
SCIAMA_CHR09_18425397	9	62.5451
SCIAMA_CHR09_18492570	9	62.5451
SCIAMA_CHR09_18493133	9	63.0454
SCIAMA_CHR09_18555283	9	63.36
SCIAMA_CHR09_18564865	9	63.36
SCIAMA_CHR09_18640429	9	63.36
SCIAMA_CHR09_18683913	9	63.36
SCIAMA_CHR09_18953614	9	63.36
SCIAMA_CHR09_18999514	9	63.36
SCIAMA_CHR09_19099316	9	63.9535
SCIAMA_CHR09_19217730	9	63.9535
SCIAMA_CHR09_19241070	9	63.9535
SCIAMA_CHR09_19337265	9	63.9535
SCIAMA_CHR09_19383375	9	63.9535
SCIAMA_CHR09_19394127	9	63.9535
SCIAMA_CHR09_21317850	9	65.0618
SCIAMA_CHR09_21592327	9	65.0618
SCIAMA_CHR09_21660152	9	65.0618
SCIAMA_CHR09_21671119	9	65.0618
SCIAMA_CHR09_22259097	9	65.0618
SCIAMA_CHR09_22287079	9	65.0618
SCIAMA_CHR09_22403212	9	65.0618
SCIAMA_CHR09_22947547	9	65.0618
SCIAMA_CHR09_22950720	9	65.0618
SCIAMA_CHR09_22979766	9	65.0618
SCIAMA_CHR09_22988426	9	65.0618
SCIAMA_CHR09_22988542	9	65.0618
SCIAMA_CHR09_23102711	9	65.0618
SCIAMA_CHR09_23298966	9	65.0618
SCIAMA_CHR09_23385360	9	65.3641
SCIAMA_CHR09_23389603	9	65.3641
SCIAMA_CHR09_23477251	9	65.3641
SCIAMA_CHR09_23486427	9	65.3641
SCIAMA_CHR09_23737737	9	65.3641
SCIAMA_CHR09_23960492	9	65.6311
SCIAMA_CHR09_23961384	9	65.6311
SCIAMA_CHR09_25043741	9	65.6311
SCIAMA_CHR09_25047550	9	65.6311
SCIAMA_CHR09_25086371	9	65.6311
SCIAMA_CHR09_25086432	9	65.6311
SCIAMA_CHR09_25141868	9	65.6311
SCIAMA_CHR09_25141969	9	65.6311
SCIAMA_CHR09_25143926	9	65.6311
SCIAMA_CHR09_25192867	9	65.6311
SCIAMA_CHR09_25251382	9	65.6311
SCIAMA_CHR09_25255245	9	65.6311
SCIAMA_CHR09_25368234	9	65.6311
S9_25420006	9	65.6311
SCIAMA_CHR09_25474721	9	65.8865
S9_25479579	9	65.8865
S9_25490696	9	65.8865
S9_25508293	9	65.8865
S9_25520548	9	65.8865
SCIAMA_CHR09_25534843	9	66.6096
SCIAMA_CHR09_25534890	9	66.6096
S9_25540169	9	66.6096
SCIAMA_CHR09_25684322	9	66.6096
SCIAMA_CHR09_25839660	9	66.9015
S9_25904769	9	67.4329
SCIAMA_CHR09_26122876	9	69.2997
SCIAMA_CHR09_26123204	9	69.2997
SCIAMA_CHR09_26144874	9	69.2997
SCIAMA_CHR09_26178888	9	69.2997
SCIAMA_CHR09_26224294	9	69.2997
SCIAMA_CHR09_26224341	9	69.2997
SCIAMA_CHR09_26224398	9	69.2997
SCIAMA_CHR09_27614938	9	73.3238
SCIAMA_CHR09_27661249	9	73.3238
SCIAMA_CHR09_27699238	9	73.7226
SCIAMA_CHR09_27708548	9	74.1321
SCIAMA_CHR09_27790906	9	74.1321
SCIAMA_CHR09_27818855	9	74.1321
SCIAMA_CHR09_28555669	9	74.6786
SCIAMA_CHR09_28777923	9	74.6786
SCIAMA_CHR09_28811456	9	74.6786
SCIAMA_CHR09_28928075	9	74.6786
SCIAMA_CHR09_28932055	9	74.6786
SCIAMA_CHR09_28965348	9	74.6786
SCIAMA_CHR09_29169090	9	74.947
SCIAMA_CHR09_29376828	9	74.947
SCIAMA_CHR09_29618073	9	76.0063
SCIAMA_CHR09_29635319	9	76.0063
SCIAMA_CHR09_30475606	9	76.8839
SCIAMA_CHR09_30564472	9	76.8839
SCIAMA_CHR09_30564478	9	76.8839
SCIAMA_CHR09_30564598	9	76.8839
SCIAMA_CHR09_30569710	9	76.8839
SCIAMA_CHR09_30569817	9	76.8839
SCIAMA_CHR09_30611146	9	76.8839
SCIAMA_CHR09_30611277	9	76.8839
SCIAMA_CHR09_30886455	9	77.3249
SCIAMA_CHR09_31037755	9	77.5882
SCIAMA_CHR09_31089591	9	77.5882
SCIAMA_CHR09_31149647	9	77.5882
SCIAMA_CHR09_31350248	9	78.1266
SCIAMA_CHR09_31373077	9	78.1266
SCIAMA_CHR09_31400709	9	78.1266
SCIAMA_CHR09_31414330	9	78.1266
SCIAMA_CHR09_31582972	9	78.1266
SCIAMA_CHR09_31863464	9	78.928
SCIAMA_CHR09_31898191	9	79.1532
SCIAMA_CHR09_31899198	9	79.1532
SCIAMA_CHR09_32310121	9	79.1532
SCIAMA_CHR09_32461040	9	79.1532
SCIAMA_CHR09_32502862	9	79.3273
SCIAMA_CHR09_33185758	9	80.8341
SCIAMA_CHR09_34424235	9	89.7542
SCIAMA_CHR09_34770376	9	90.5575
SCIAMA_CHR09_34917609	9	91.3431
SCIAMA_CHR09_35027340	9	91.5625
SCIAMA_CHR09_35042546	9	91.5625
SCIAMA_CHR09_35401668	9	93.7847
SCIAMA_CHR09_35471621	9	94.3955
SCIAMA_CHR09_35888656	9	97.2076
SCIAMA_CHR09_35888721	9	97.2076
SCIAMA_CHR09_35888915	9	97.2076
SCIAMA_CHR09_35984090	9	97.2076
SCIAMA_CHR09_36120391	9	97.6991
SCIAMA_CHR09_36331771	9	98.4801
SCIAMA_CHR09_36335497	9	98.4801
SCIAMA_CHR09_36346123	9	98.4801
SCIAMA_CHR09_36629786	9	101.501
SCIAMA_CHR09_36843233	9	101.886
SCIAMA_CHR09_37954517	9	107.932
SCIAMA_CHR09_38324883	9	112.006
SCIAMA_CHR09_38616218	9	112.79
SCIAMA_CHR09_38750777	9	112.79
SCIAMA_CHR09_38755659	9	112.79
SCIAMA_CHR09_38756052	9	112.79
SCIAMA_CHR10_39960	10	0
SCIAMA_CHR10_40245	10	5e-08
SCIAMA_CHR10_82989	10	1e-07
SCIAMA_CHR10_193988	10	1.5e-07
SCIAMA_CHR10_197146	10	2e-07
SCIAMA_CHR10_197440	10	2.5e-07
SCIAMA_CHR10_455291	10	0.798382
SCIAMA_CHR10_455406	10	0.798382
SCIAMA_CHR10_592911	10	1.22957
SCIAMA_CHR10_1215252	10	4.44125
SCIAMA_CHR10_1303861	10	4.53615
SCIAMA_CHR10_1405126	10	4.53615
SCIAMA_CHR10_1432830	10	4.7826
SCIAMA_CHR10_1570483	10	5.18676
SCIAMA_CHR10_1875941	10	8.39861
SCIAMA_CHR10_1876011	10	8.39861
SCIAMA_CHR10_1904387	10	8.39861
SCIAMA_CHR10_2277671	10	10.3166
SCIAMA_CHR10_2590886	10	12.633
SCIAMA_CHR10_2631231	10	12.633
SCIAMA_CHR10_2747200	10	15.0391
SCIAMA_CHR10_3166233	10	15.6153
SCIAMA_CHR10_3169515	10	15.839
SCIAMA_CHR10_3169862	10	15.839
SCIAMA_CHR10_3200378	10	15.839
SCIAMA_CHR10_3273696	10	15.839
SCIAMA_CHR10_4172449	10	20.593
SCIAMA_CHR10_4192201	10	20.593
SCIAMA_CHR10_4237620	10	20.593
SCIAMA_CHR10_4454084	10	21.7009
SCIAMA_CHR10_5022870	10	24.8911
SCIAMA_CHR10_5302678	10	24.8911
SCIAMA_CHR10_6444811	10	36.119
SCIAMA_CHR10_6634607	10	36.119
SCIAMA_CHR10_7041004	10	38.6885
SCIAMA_CHR10_7441308	10	40.2635
SCIAMA_CHR10_7444241	10	40.2635
SCIAMA_CHR10_7444438	10	40.2635
SCIAMA_CHR10_7569461	10	40.2635
SCIAMA_CHR10_7586554	10	40.2635
SCIAMA_CHR10_7603244	10	40.2635
SCIAMA_CHR10_7603479	10	40.5377
SCIAMA_CHR10_7663798	10	40.5377
SCIAMA_CHR10_8045356	10	40.5377
SCIAMA_CHR10_8132369	10	40.8137
SCIAMA_CHR10_8323748	10	41.8008
SCIAMA_CHR10_8671504	10	41.8008
SCIAMA_CHR10_8873143	10	41.8008
SCIAMA_CHR10_8880472	10	41.8008
SCIAMA_CHR10_9035503	10	43.5851
SCIAMA_CHR10_9129704	10	43.5851
SCIAMA_CHR10_9176070	10	43.5851
SCIAMA_CHR10_9281144	10	43.5851
SCIAMA_CHR10_9461297	10	43.8491
SCIAMA_CHR10_9473525	10	43.8491
SCIAMA_CHR10_9560268	10	44.2969
SCIAMA_CHR10_9850118	10	44.2969
SCIAMA_CHR10_9871521	10	44.2969
SCIAMA_CHR10_9893671	10	44.2969
SCIAMA_CHR10_10003091	10	44.2969
SCIAMA_CHR10_10148847	10	44.8051
SCIAMA_CHR10_10216474	10	44.8051
SCIAMA_CHR10_10508845	10	44.8051
SCIAMA_CHR10_10528371	10	44.8051
SCIAMA_CHR10_10536468	10	44.8051
SCIAMA_CHR10_10581356	10	45.181
SCIAMA_CHR10_10581387	10	45.181
SCIAMA_CHR10_10581482	10	45.181
SCIAMA_CHR10_10581484	10	45.5134
SCIAMA_CHR10_10645822	10	45.9218
SCIAMA_CHR10_10679749	10	45.9218
SCIAMA_CHR10_10679790	10	45.9218
SCIAMA_CHR10_10697313	10	45.9218
SCIAMA_CHR10_10720664	10	45.9218
SCIAMA_CHR10_10746972	10	45.9218
SCIAMA_CHR10_10748118	10	45.9218
SCIAMA_CHR10_10958003	10	45.9218
SCIAMA_CHR10_11146462	10	48.6313
SCIAMA_CHR10_11150532	10	48.6313
SCIAMA_CHR10_11226875	10	49.0179
SCIAMA_CHR10_11441775	10	49.0179
SCIAMA_CHR10_11489754	10	52.9232
SCIAMA_CHR10_11489760	10	52.9232
SCIAMA_CHR10_11489787	10	52.9232
SCIAMA_CHR10_11489788	10	52.9232
SCIAMA_CHR10_11602303	10	57.4761
SCIAMA_CHR10_11638071	10	57.4761
SCIAMA_CHR10_11719246	10	57.4761
SCIAMA_CHR10_11766840	10	57.4761
SCIAMA_CHR10_11910278	10	57.4761
SCIAMA_CHR10_12156977	10	57.6953
SCIAMA_CHR10_12170636	10	57.6953
SCIAMA_CHR10_13360381	10	58.8459
SCIAMA_CHR10_13502278	10	58.8459
SCIAMA_CHR10_13614451	10	58.8459
SCIAMA_CHR10_13794888	10	58.8459
SCIAMA_CHR10_13942100	10	58.8459
SCIAMA_CHR10_13981109	10	58.8459
SCIAMA_CHR10_15396718	10	59.1187
SCIAMA_CHR10_15445693	10	59.3602
SCIAMA_CHR10_15737732	10	59.6207
SCIAMA_CHR10_16062038	10	59.8493
SCIAMA_CHR10_16181209	10	60.1797
SCIAMA_CHR10_16226713	10	60.1797
SCIAMA_CHR10_16237229	10	60.1797
SCIAMA_CHR10_16278310	10	60.1797
SCIAMA_CHR10_16374391	10	60.1797
SCIAMA_CHR10_16404580	10	60.9194
SCIAMA_CHR10_16454530	10	60.9194
SCIAMA_CHR10_16494445	10	60.9194
SCIAMA_CHR10_16507328	10	60.9194
SCIAMA_CHR10_16527202	10	60.9194
SCIAMA_CHR10_16527383	10	60.9194
SCIAMA_CHR10_16527751	10	60.9194
SCIAMA_CHR10_16584966	10	60.9194
SCIAMA_CHR10_16585024	10	60.9194
SCIAMA_CHR10_16605440	10	60.9194
SCIAMA_CHR10_16606457	10	61.2803
SCIAMA_CHR10_16606607	10	61.2803
SCIAMA_CHR10_16608237	10	61.2803
SCIAMA_CHR10_16936587	10	61.2803
SCIAMA_CHR10_16945183	10	61.2803
SCIAMA_CHR10_17106226	10	61.2803
SCIAMA_CHR10_17127748	10	61.2803
SCIAMA_CHR10_17185325	10	61.2803
SCIAMA_CHR10_17196641	10	61.2803
SCIAMA_CHR10_17445410	10	61.2803
SCIAMA_CHR10_17451558	10	61.2803
SCIAMA_CHR10_18433555	10	63.5542
SCIAMA_CHR10_18478446	10	63.5542
SCIAMA_CHR10_18482617	10	63.5542
SCIAMA_CHR10_18484158	10	63.5542
SCIAMA_CHR10_18499585	10	63.5542
SCIAMA_CHR10_18507980	10	63.5542
SCIAMA_CHR10_18565471	10	63.8784
SCIAMA_CHR10_18589186	10	63.8784
SCIAMA_CHR10_18590241	10	63.8784
SCIAMA_CHR10_18604694	10	63.8784
SCIAMA_CHR10_18615326	10	63.8784
SCIAMA_CHR10_18633191	10	63.8784
SCIAMA_CHR10_18642096	10	63.8784
SCIAMA_CHR10_18642179	10	63.8784
SCIAMA_CHR10_18718083	10	63.8784
SCIAMA_CHR10_18823814	10	64.1375
SCIAMA_CHR10_18823965	10	64.1375
SCIAMA_CHR10_18889240	10	64.5492
SCIAMA_CHR10_18988929	10	64.5492
SCIAMA_CHR10_18988967	10	64.5492
SCIAMA_CHR10_19012365	10	64.5492
SCIAMA_CHR10_19101812	10	64.9019
SCIAMA_CHR10_19147454	10	64.9019
SCIAMA_CHR10_19173563	10	64.9019
SCIAMA_CHR10_19598713	10	66.0569
SCIAMA_CHR10_19605729	10	66.0569
SCIAMA_CHR10_19797729	10	66.9175
SCIAMA_CHR10_19868992	10	66.9175
SCIAMA_CHR10_20193268	10	67.5143
SCIAMA_CHR10_20278342	10	68.0423
SCIAMA_CHR10_20366427	10	68.0423
SCIAMA_CHR10_20403411	10	68.5896
SCIAMA_CHR10_20832545	10	69.1309
SCIAMA_CHR10_21067096	10	69.1309
SCIAMA_CHR10_21193667	10	69.1309
SCIAMA_CHR10_21265540	10	69.1309
SCIAMA_CHR10_21294464	10	69.1309
SCIAMA_CHR10_21379476	10	69.1309
SCIAMA_CHR10_21545811	10	69.4081
SCIAMA_CHR10_21744118	10	69.4081
SCIAMA_CHR10_21770653	10	69.4081
SCIAMA_CHR10_21800499	10	69.4081
SCIAMA_CHR10_21913815	10	70.0556
SCIAMA_CHR10_21913849	10	70.0556
SCIAMA_CHR10_21960972	10	70.0556
SCIAMA_CHR10_23354345	10	75.172
SCIAMA_CHR10_23893842	10	77.4093
SCIAMA_CHR10_23899198	10	77.4093
SCIAMA_CHR10_23942225	10	77.4093
SCIAMA_CHR10_24122206	10	77.4093
SCIAMA_CHR10_24398422	10	79.5741
SCIAMA_CHR10_24449781	10	79.8718
SCIAMA_CHR10_24450446	10	79.8718
SCIAMA_CHR10_24452967	10	79.8718
SCIAMA_CHR10_24605342	10	80.3563
SCIAMA_CHR10_24808994	10	81.7534
SCIAMA_CHR10_25053979	10	81.7534
SCIAMA_CHR10_25122082	10	81.7534
SCIAMA_CHR10_25361721	10	82.3393
SCIAMA_CHR10_25376815	10	82.3393
SCIAMA_CHR10_25548756	10	82.9469
SCIAMA_CHR10_25650178	10	82.9469
SCIAMA_CHR10_25650861	10	82.9469
SCIAMA_CHR10_25722570	10	82.9469
SCIAMA_CHR10_26073912	10	86.1957
SCIAMA_CHR10_26094325	10	86.1957
SCIAMA_CHR10_26383162	10	86.7129
SCIAMA_CHR10_26385571	10	86.7129
SCIAMA_CHR10_26668827	10	89.7157
SCIAMA_CHR10_26673865	10	89.7157
SCIAMA_CHR10_26955305	10	92.602
SCIAMA_CHR10_27096857	10	92.602
SCIAMA_CHR10_27120782	10	92.602
SCIAMA_CHR10_27288392	10	92.6933
SCIAMA_CHR10_27761513	10	96.5162
SCIAMA_CHR10_27765664	10	96.5162
SCIAMA_CHR10_27943843	10	98.0513
SCIAMA_CHR10_27967481	10	98.2574
SCIAMA_CHR10_27967979	10	98.2574
SCIAMA_CHR10_29056940	10	104.131
SCIAMA_CHR10_29520020	10	107.047
SCIAMA_CHR10_29587052	10	107.047
SCIAMA_CHR10_29648066	10	107.562
SCIAMA_CHR10_29659726	10	107.562
SCIAMA_CHR10_29832676	10	108.329
SCIAMA_CHR10_29917964	10	108.329
SCIAMA_CHR10_29934241	10	108.329
SCIAMA_CHR10_30165220	10	110.025
SCIAMA_CHR10_30216813	10	110.142
SCIAMA_CHR10_30562309	10	112.42
SCIAMA_CHR10_30564445	10	112.42
SCIAMA_CHR10_30566803	10	112.42
SCIAMA_CHR10_30793928	10	113.672
SCIAMA_CHR10_30806038	10	113.672
SCIAMA_CHR10_30814039	10	113.672
SCIAMA_CHR10_31044044	10	114.005
SCIAMA_CHR10_31702835	10	123.491
SCIAMA_CHR10_31982685	10	123.524
SCIAMA_CHR10_31983497	10	123.524
SCIAMA_CHR10_32019965	10	123.524
SCIAMA_CHR10_32122324	10	123.524
SCIAMA_CHR10_32218917	10	124.765
SCIAMA_CHR10_32359850	10	125.105
SCIAMA_CHR10_32505958	10	125.105
SCIAMA_CHR10_32665772	10	125.62
SCIAMA_CHR10_32667778	10	125.62
SCIAMA_CHR10_33172416	10	128.654
SCIAMA_CHR10_33215835	10	128.654
SCIAMA_CHR10_33370385	10	129.167
SCIAMA_CHR10_33443551	10	129.676
SCIAMA_CHR10_33679872	10	130.499
SCIAMA_CHR10_33680747	10	130.499
SCIAMA_CHR10_33812276	10	131.279
SCIAMA_CHR10_33927415	10	131.739
SCIAMA_CHR10_34088717	10	133.365
SCIAMA_CHR10_34128628	10	133.365
SCIAMA_CHR10_34128942	10	133.365
SCIAMA_CHR10_34169103	10	133.62
SCIAMA_CHR10_34308039	10	133.62
SCIAMA_CHR10_34327866	10	133.62
SCIAMA_CHR10_34412987	10	134.694
SCIAMA_CHR10_34925546	10	135.775
SCIAMA_CHR10_35083633	10	135.775
SCIAMA_CHR10_35085035	10	135.775
SCIAMA_CHR10_35191038	10	136.669
SCIAMA_CHR10_35294512	10	136.92
SCIAMA_CHR10_35325230	10	136.92
SCIAMA_CHR10_35327539	10	136.92
SCIAMA_CHR10_35328305	10	136.92
SCIAMA_CHR10_35497054	10	136.92
SCIAMA_CHR11_304672	11	0
SCIAMA_CHR11_319716	11	5e-08
SCIAMA_CHR11_463078	11	0.378905
SCIAMA_CHR11_666013	11	0.894346
SCIAMA_CHR11_987866	11	2.09728
SCIAMA_CHR11_997122	11	2.09728
SCIAMA_CHR11_1184150	11	2.46223
SCIAMA_CHR11_1241483	11	2.46223
SCIAMA_CHR11_1712233	11	5.00119
SCIAMA_CHR11_2090688	11	7.19331
SCIAMA_CHR11_2258240	11	7.34322
SCIAMA_CHR11_2298679	11	7.55135
SCIAMA_CHR11_2497270	11	8.63953
SCIAMA_CHR11_2686474	11	11.0059
SCIAMA_CHR11_2688705	11	11.0059
SCIAMA_CHR11_2795153	11	11.262
SCIAMA_CHR11_2863376	11	11.4503
SCIAMA_CHR11_3056471	11	13.1506
SCIAMA_CHR11_3144630	11	13.1506
SCIAMA_CHR11_3146248	11	13.1506
SCIAMA_CHR11_3547904	11	14.5555
SCIAMA_CHR11_3594141	11	14.5847
SCIAMA_CHR11_4120566	11	18.1247
SCIAMA_CHR11_4127060	11	18.1247
SCIAMA_CHR11_4237080	11	18.2851
[truncated: 175 more rows]

## Sheet: supplementary table 2
primer_q1_1	primer_q8_7	primer_q9_2	primer_q9_16	number of families	average family means	p-value	phenotypic variance explained (%)
A	A	A	A	3	2.64	np	np
B	B	B	B	0
H	H	H	H	13	3.23
-	A	A	A	7	2.51	0.00005215**	R2 = 0.42
-	B	B	B	6	4.35
-	H	H	H	19	3.17
A	-	A	A	6	3.05	0.55	R2 = 0.13
B	-	B	B	6	3.7
H	-	H	H	28	3.02
A	A	-	A	3	2.64	0.34	R2 = 0.21
B	B	-	B	4	3.7
H	H	-	H	15	3.16
A	A	A	-	9	3.24	np	np
B	B	B	-	1	2.26
H	H	H	-	21	3.28
A	A	-	-	9	3.25	0.35	R2 = 0.04
B	B	-	-	10	3.06
H	H	-	-	34	3.26
-	A	A	-	18	2.88	0.02*	R2 = 0.2
-	B	B	-	8	3.9
-	H	H	-	30	3.34
-	-	A	A	20	2.83	0.00096**	R2 = 0.16
-	-	B	B	20	3.66
-	-	H	H	43	3.2
A	-	-	-	47	3.39	0.0263*	R2 = 0.04
H	-	-	-	67	3.03
B	-	-	-	37	3.23
-	A	-	-	38	2.91	0.0279*	R2 = 0.11
-	H	-	-	74	3.24
-	B	-	-	40	3.3
-	-	A	-	53	3	0.0422*	R2 =0.11
-	-	H	-	64	3.2
-	-	B	-	31	3.4
-	-	-	A	27	2.94	0.028*	R2 = 0.13
-	-	-	H	76	3.1
-	-	-	B	46	3.38
A= USVL246-FR2 allele
B=Sugar Baby allele
* significant at 95% level of significance
** significant at 99% level of significance
np = not possible to get statistics due to lack of degrees of freedom

## Sheet: supplementary table 3
Name	ID	Primer_allele X	Pimer_allele Y	Primer_common
primer_q1_1	Fonr2q1_1013835	GAAGGTGACCAAGTTCATGCTGGCAGAAGAAGGCAGGCGC	GAAGGTCGGAGTCAACGGATTGGCAGAAGAAGGCAGGCGG	TGCATAAGCGCGACAAGGAACGTA
primer_q1_2	Fonr2q1_1290679	GAAGGTGACCAAGTTCATGCTCTTTGCTCTCAAGAGGGGTTAC	GAAGGTCGGAGTCAACGGATTACTCTTTGCTCTCAAGAGGGGTTAT	AGAAGTGGTGGACAAGAGCTCCTTT
primer_q1_3	Fonr2q1_1545169	GAAGGTGACCAAGTTCATGCTGGATCCAACTGTTAAAGAAAAAATTGCC	GAAGGTCGGAGTCAACGGATTGGATCCAACTGTTAAAGAAAAAATTGCA	GGAGAGAATGAAACAATGGAGGTTTTGAA
primer_q1_4	Fonr2q1_1674374	GAAGGTGACCAAGTTCATGCTAGTAATGTTATTATGTAACATGTGAATTGAATG	GAAGGTCGGAGTCAACGGATTAGTAATGTTATTATGTAACATGTGAATTGAATA	CATAAGACTAGCATACTCTCTTGAGTCAT
primer_q1_5	Fonr2q1_1773572	GAAGGTGACCAAGTTCATGCTGACATAATTATGATGATATCCCTATTCACAAA	GAAGGTCGGAGTCAACGGATTCATAATTATGATGATATCCCTATTCACAAC	GAAAGAAGGTTAATGAGGAGAAAGAGGAA
primer_q1_6	Fonr2q1_1779457	GAAGGTGACCAAGTTCATGCTATGGCCCTTTGGAAGAATGTTGCA	GAAGGTCGGAGTCAACGGATTATGGCCCTTTGGAAGAATGTTGCT	TTTGCCTTTCTTTCCTTCCAAAGGCTA
primer_q1_7	Fonr2q1_1780256	GAAGGTGACCAAGTTCATGCTGCATGCATGTAATGCATTCTACAAATGTA	GAAGGTCGGAGTCAACGGATTCATGCATGTAATGCATTCTACAAATGTG	GTAAAGCTTGAGCATTTGGCCCCTT
primer_q1_8	Fonr2q1_1890208	GAAGGTGACCAAGTTCATGCTCTCTCCTATGCTGATGATGAACTTTT	GAAGGTCGGAGTCAACGGATTCTCTCCTATGCTGATGATGAACTTTA	TGGCCAGTTTCTTTTTCTTCATTCCCTTT
primer_q1_9	Fonr2q1_1967747	GAAGGTGACCAAGTTCATGCTCTGGCTCCTGGAACGACAACA	GAAGGTCGGAGTCAACGGATTCTGGCTCCTGGAACGACAACG	GATACCCACACTCTGCTGCCGTT
primer_q1_10	Fonr2q1_2160416	GAAGGTGACCAAGTTCATGCTGTTCTTAGAATTTTCTATTCTATGAATTAAAG	GAAGGTCGGAGTCAACGGATTGTTCTTAGAATTTTCTATTCTATGAATTAAAT	CACTAAATCCTAACTTTGTCGTTGTCTCTA
primer_q1_11	Fonr2q1_2164818	GAAGGTGACCAAGTTCATGCTCAACGTGTAAATATTTTTTCCCCTCTTTTA	GAAGGTCGGAGTCAACGGATTAACGTGTAAATATTTTTTCCCCTCTTTTC	CAACTACAAAATTGTACGAGTATCGGATAA
primer_q6_1	Fonr2q06_2161985	GAAGGTGACCAAGTTCATGCTCCATGGCCGCTGGCTGGAAT	GAAGGTCGGAGTCAACGGATTCATGGCCGCTGGCTGGAAC	GCGCAAGCGTGCACGATCAGTT
primer_q6_2	Fonr2q06_2162304	GAAGGTGACCAAGTTCATGCTTCTCGAACTTTCTCGACCATGA	GAAGGTCGGAGTCAACGGATTCTTCTCGAACTTTCTCGACCATGT	GAGTGACAAAGGAGCAATTTTGGTATGTA
primer_q6_3	Fonr2q06_2166665	GAAGGTGACCAAGTTCATGCTAGTCGGATACACTCGACTCGG	GAAGGTCGGAGTCAACGGATTGAGTCGGATACACTCGACTCGA	TTTTTACTCGCCCGTTCGGTAGCAT
primer_q6_4	Fonr2q06_2184384	GAAGGTGACCAAGTTCATGCTTGAACACCATGGCGACTAGAATT	GAAGGTCGGAGTCAACGGATTGAACACCATGGCGACTAGAATC	GTGGCATACCTTTAGCGAGGCAAAA
primer_q6_5	Fonr2q06_2387130	GAAGGTGACCAAGTTCATGCTTGGGATTTTGGAAGGAGAAGAAGATA	GAAGGTCGGAGTCAACGGATTGGGATTTTGGAAGGAGAAGAAGATG	GCCAACTTTCTCCACTCTTGATCTTAATT
primer_q6_6	Fonr2q06_2413603	GAAGGTGACCAAGTTCATGCTAAAGAAGGTCGATTCGAGAGGAGA	GAAGGTCGGAGTCAACGGATTAAAGAAGGTCGATTCGAGAGGAGT	CGCCCACCCATCTCCCTATCAA
primer_q6_7	Fonr2q06_2508547	GAAGGTGACCAAGTTCATGCTGCAATTAACGTTAGCCAAACTTGCC	GAAGGTCGGAGTCAACGGATTAGCAATTAACGTTAGCCAAACTTGCA	ATTGGATTGGCCTCTGAAGAAGATGTTT
primer_q6_8	Fonr2q06_2773409	GAAGGTGACCAAGTTCATGCTATAAACCGTTTATCACTATAGATGATAGAAAT	GAAGGTCGGAGTCAACGGATTAAACCGTTTATCACTATAGATGATAGAAAG	GATGTTTCAAAAATAGAAAAACTATTGAAA
primer_q6_9	Fonr2q06_2995937	GAAGGTGACCAAGTTCATGCTACAAAGTGTACTTTTAACTCTAAAGAAGTTAA	GAAGGTCGGAGTCAACGGATTACAAAGTGTACTTTTAACTCTAAAGAAGTTAT	CCTCAATGTAAGCGTTTTTCTTTTGGTGTA
primer_q8_1	Fonr2q08_13833228	GAAGGTGACCAAGTTCATGCTAAGATGGGCTGTGAAGCAACTCATA	GAAGGTCGGAGTCAACGGATTGATGGGCTGTGAAGCAACTCATG	GAGAGGTTAACGATGCAGAAAATCGATT
primer_q8_2	Fonr2q08_14004948	GAAGGTGACCAAGTTCATGCTTTGCTATGTGGTCTCAGAAATCCT	GAAGGTCGGAGTCAACGGATTTGCTATGTGGTCTCAGAAATCCC	GTTCTTTCCCTTCAATTTCTTGGTGTGAA
primer_q8_3	Fonr2q08_14461504	GAAGGTGACCAAGTTCATGCTCAAATATCCCAAATAAATGCATAACCTAAC	GAAGGTCGGAGTCAACGGATTCAAATATCCCAAATAAATGCATAACCTAAG	GAGATGGGAGTTCTTGATCCAATATCTAT
primer_q8_4	Fonr2q08_14651523	GAAGGTGACCAAGTTCATGCTCAGCTGAAGCCACCGCCGAT	GAAGGTCGGAGTCAACGGATTAGCTGAAGCCACCGCCGAC	GGCCCTTTCTGTAATATGGAGAGGTT
primer_q8_5	Fonr2q08_15403197	GAAGGTGACCAAGTTCATGCTAGAAGAGCGTGAAAGAAGTAAGCAG	GAAGGTCGGAGTCAACGGATTGAGAAGAGCGTGAAAGAAGTAAGCAA	ATGTGTTTTGCTAACCCTGTTTTGGGTTT
primer_q8_6	Fonr2q08_15841538	GAAGGTGACCAAGTTCATGCTCCTGCGACACTCGGCCTCA	GAAGGTCGGAGTCAACGGATTCTGCGACACTCGGCCTCG	CATCTTGAGAGCATAAAGAAAATGGCCAA
primer_q8_7	Fonr2q08_15860976	GAAGGTGACCAAGTTCATGCTCTGCAAATTTCCCTTGAACAAAGCTA	GAAGGTCGGAGTCAACGGATTCTGCAAATTTCCCTTGAACAAAGCTT	GGGGCAAAGGGGTGATGTTTTTACTT
primer_q8_8	Fonr2q08_16346220	GAAGGTGACCAAGTTCATGCTCCTCTGGCAAATTAATGTCCGGT	GAAGGTCGGAGTCAACGGATTCCTCTGGCAAATTAATGTCCGGC	GATGAAAGAGAAACATGGCATTCGTGAAT
primer_q8_9	Fonr2q08_16644096	GAAGGTGACCAAGTTCATGCTAGAATTGTGTTTAAGAATTAAGTTGGGATG	GAAGGTCGGAGTCAACGGATTAGAATTGTGTTTAAGAATTAAGTTGGGATA	GGGAGATGAATAAATTGAAAACTTCGCCTT
primer_q8_10	Fonr2q08_17288451	GAAGGTGACCAAGTTCATGCTTTACTGTCAAGCAATAATTAAACCATTTATAC	GAAGGTCGGAGTCAACGGATTTACTGTCAAGCAATAATTAAACCATTTATAT	GCGTAATTTCGTAGAATAAACAAACTAAAT
primer_q8_11	Fonr2q08_17830918	GAAGGTGACCAAGTTCATGCTGTTTAAGGGAAAGACAATGTGAGTGAAT	GAAGGTCGGAGTCAACGGATTTAAGGGAAAGACAATGTGAGTGAAG	AACATAACATGCACACTGCCTTCTTCTTT
primer_q9_1	Fonr2q09_10155471	GATGATAGAACTTATGTAGGTATCAATGG	GATGATAGAACTTATGTAGGTATCAATGA	CATCGATATCATTGATACACTAAGTTATAT
primer_q9_2	Fonr2q09_15032652	TAATAATATTCTTTATTACTATACCATATATG	AATAATATTCTTTATTACTATACCATATATC	GAAACGTCATGTGCAAGACACATGTTAAA
primer_q9_3	Fonr2q09_22000545	CAAATGGCTTCACATTATGTCCCTCA	AAATGGCTTCACATTATGTCCCTCG	CGAAATGTAAAGGCACTTGAGAGTTTGAA
primer_q9_4	Fonr2q09_25101653	GATTTTCGAAAGATTGACATACATAATCTGTA	TTCGAAAGATTGACATACATAATCTGTG	TTCTCGGGTCAATTAAAATCTACCACTTTA
primer_q9_5	Fonr2q09_25380951	CCCTCTTGTGACGTATATTGCCC	CCCTCTTGTGACGTATATTGCCT	GAGTAAATGTGTGACAAGTTAAGGAAAGTT
primer_q9_6	Fonr2q09_25420006	CAATAATACCTTAATTATGAAACTCTTTAAACA	CAATAATACCTTAATTATGAAACTCTTTAAACG	GTCATCAGTCAGATTTCAATGACTATAAAT
primer_q9_7	Fonr2q09_25473380	GTCCAATTTTAACACTTGTAGAAATTTAGGA	CCAATTTTAACACTTGTAGAAATTTAGGG	GCAATTACACCCTCAAACTTTCAATTGTAA
primer_q9_8	Fonr2q09_25474721	ACTGTTTCTGTATTGTCGTCCACTG	GACTGTTTCTGTATTGTCGTCCACTT	GGAGAGCAACAGTGAGCAGCGAA
primer_q9_9	Fonr2q09_25475881	TAATTCATACTAATATCTGGGGTCC	ACTTAATTCATACTAATATCTGGGGTCT	CCAACACTTACCACTATAAGTCAAAACTTT
primer_q9_10	Fonr2q09_25479579	ATGCATATAGGGTCTGGATTTGCG	CATGCATATAGGGTCTGGATTTGCA	GGTCGATCCAGAAACATTCCCAGTA
primer_q9_11	Fonr2q09_25490696	ATAAAGTTATAATTTGAACTTACTCAAATAAA	ATAAAGTTATAATTTGAACTTACTCAAATAAC	GAGGGAAAATATTAATTGTATTGGATACAA
primer_q9_12	Fonr2q09_25508293	TCATCAAGTATTTTATTTTCTAATAATGACCC	CATCAAGTATTTTATTTTCTAATAATGACCA	GGAATTTACACCACTTCAAAGTTCAAACTA
primer_q9_13	Fonr2q09_25520548	GGTGCAGTTGCAAACTCCAACG	GGTGCAGTTGCAAACTCCAACA	TTGTCGCGCTTATGGCTTCTAGGTT
primer_q9_14	Fonr2q09_25540169	AGACCTGTAATGTTATTTTGGTTTTAATGTTTT	GACCTGTAATGTTATTTTGGTTTTAATGTTTC	GACATTTAAGATTATCTTCAACATTACATA
primer_q9_15	Fonr2q09_25643682	CCCTAAAAATGGGAATGAGTGAATTCT	CCTAAAAATGGGAATGAGTGAATTCC	GAGTGGGGAGTTGGGGACATAATTA
primer_q9_16	Fonr2q09_25745529	CAACAATTTAAACCTAAGAATTCATCTACC	CAACAATTTAAACCTAAGAATTCATCTACT	CTAACCATGAAAGCCATGTTAGGCTAAAT
primer_q9_17	Fonr2q09_25904769	TGTTTCTTCAAAATTTCTTTACTAATGGC	GCTTGTTTCTTCAAAATTTCTTTACTAATGGT	GGCTAAGAATTCAAATGTCTATTTTGGAGA
primer_q9_18	Fonr2q09_26010410	TTTTCTCACAAATACCCATTTGTATCCT	TCTCACAAATACCCATTTGTATCCC	AGTCCGGACACCAGAAGATGTCAAA
primer_q9_19	Fonr2q09_26255137	CATATCATTAGCTTGCATAGCTTTGTC	GCATATCATTAGCTTGCATAGCTTTGTT	CTCAAGTTAGACAGTCGTGCTTGTTAAAT
primer_q9_20	Fonr2q09_30000112	TTTGTGAACTCTGCTTACATCCTAAT	TTGTGAACTCTGCTTACATCCTAAC	CATTCTAGCAGAGTTCTAATGCTGAGAA

## Sheet: supplementary table 4
Lod interval	Gene ID	Annotaion
chr09_15856481	CaUC09G170320	Cationic amino acid transporter
	CaUC09G170330	ankyrin repeat-containing protein BDA1-like
	CaUC09G170340	expansin-like B1
	CaUC09G170350	GATA transcription factor 26-like
	CaUC09G170360	Golgin subfamily A member 6-like protein 4, putative
	CaUC09G170370	bax inhibitor 1-like
	CaUC09G170380	BAX inhibitor 1
	CaUC09G170390	Dynamin-like 120 kDa protein, putative isoform 1
	CaUC09G170400	FAD/NAD(P)-binding domain containing protein
	CaUC09G170410	Acyl-CoA synthetase/AMP-acid ligaseII
	CaUC09G170420	60S ribosomal protein L7-1
	CaUC09G170430	Ras-related protein Rab-1A
	CaUC09G170440	Unknown protein
	CaUC09G170450	ataxin-10
	CaUC09G170460	RGG repeats nuclear RNA binding protein A-like
	CaUC09G170470	Retrovirus-related Pol polyprotein from transposon TNT 1-94
	CaUC09G170480	phospholipase A1-Ibeta2, chloroplastic
	CaUC09G170490	Plant transposase
	CaUC09G170500	heavy metal-associated isoprenylated plant protein 31
	CaUC09G170510	heavy metal-associated isoprenylated plant protein 39-like
	CaUC09G170520	Unknown protein
	CaUC09G170530	low-temperature-induced 65 kDa protein
	CaUC09G170540	protein SHORTAGE IN CHIASMATA 1
	CaUC09G170550	myosin-11 isoform X1
	CaUC09G170560	S-protein homolog
	CaUC09G170570	S-protein homolog
	CaUC09G170580	S-protein homolog
	CaUC09G170590	Maturase K
	CaUC09G170600	MYB transcription factor
	CaUC09G170610	remorin
	CaUC09G170620	WD repeat-containing protein RUP2-like
	CaUC09G170630	Ribosomal_L2_C domain-containing protein
	CaUC09G170640	PMD domain-containing protein
	CaUC09G170650	Glial fibrillary acidic protein-like
	CaUC09G170660	Ribonuclease H
	CaUC09G170670	Proteinase inhibitor 1
	CaUC09G170680	Serine proteinase inhibitor
	CaUC09G170690	S-protein homolog
	CaUC09G170700	membrane steroid-binding protein 2-like
	CaUC09G170710	Protein kinase domain-containing protein
	CaUC09G170720	P-loop containing nucleoside triphosphate hydrolases superfamily protein
	CaUC09G170730	QWRF motif-containing protein 7
	CaUC09G170740	zinc finger protein ZAT1-like
	CaUC09G170750	Unknown protein
	CaUC09G170760	NERD domain-containing protein
	CaUC09G170770	protein EXORDIUM-like 2
	CaUC09G170780	protein EXORDIUM-like 2
	CaUC09G170790	PfkB domain-containing protein
	CaUC09G170800	protein CDI-like
	CaUC09G170810	Unknown protein
	CaUC09G170820	Myb_DNA-bind_3 domain-containing protein
	CaUC09G170830	LRR receptor-like serine/threonine-protein kinase FLS2
	CaUC09G170840	Intracellular protein transport protein USO1 isoform 3
	CaUC09G170850	GLTSCR1 domain-containing protein
	CaUC09G170860	Glutaredoxin
	CaUC09G170870	E3 ubiquitin protein ligase RIN2-like
	CaUC09G170880	Trehalose-phosphatase
	CaUC09G170890	Unknown protein
	CaUC09G170900	ABC transporter C family member 2-like
	CaUC09G170910	Unknown protein
	CaUC09G170920	FKBP12-interacting protein of 37 kDa-like
	CaUC09G170930	protein TPX2-like isoform X3
	CaUC09G170940	LRR receptor-like serine/threonine-protein kinase ERL1
	CaUC09G170950	cleavage and polyadenylation specificity factor subunit 1
	CaUC09G170960	60S ribosomal protein L35
	CaUC09G170970	ENTH domain-containing protein
	CaUC09G170980	Phosphatidylserine decarboxylase proenzyme 2
	CaUC09G170990	NAC domain-containing protein
	CaUC09G171000	mediator of RNA polymerase II transcription subunit 15a
	CaUC09G171010	DNA-directed RNA polymerase subunit beta
	CaUC09G171020	mediator of RNA polymerase II transcription subunit 15a
	CaUC09G171030	mediator of RNA polymerase II transcription subunit 15a
	CaUC09G171040	Soluble inorganic pyrophosphatase 1
	CaUC09G171050	mediator of RNA polymerase II transcription subunit 15a
	CaUC09G171060	mediator of RNA polymerase II transcription subunit 15a
	CaUC09G171070	pentatricopeptide repeat-containing protein At4g18975, chloroplastic
	CaUC09G171080	2-(3-amino-3-carboxypropyl)histidine synthase subunit 1
	CaUC09G171090	Unknown protein
	CaUC09G171100	Actin
	CaUC09G171110	Zinc finger, B-box
	CaUC09G171120	glycine-rich RNA-binding protein 2-like
	CaUC09G171130	protein SHI RELATED SEQUENCE 1
	CaUC09G171140	zf-RVT domain-containing protein
	CaUC09G171150	Unknown protein
	CaUC09G171160	FHA domain-containing protein
	CaUC09G171170	Dynamin-like protein
	CaUC09G171180	NAD(P)H-quinone oxidoreductase subunit K, chloroplastic
	CaUC09G171190	Nuclear transcription factor Y subunit C
	CaUC09G171200	Glycosyltransferase
	CaUC09G171210	UDP-glycosyltransferase 74F2-like
	CaUC09G171220	Integrin-linked protein kinase family
	CaUC09G171230	Leucine zipper-EF-hand-containing transmembrane protein 1
	CaUC09G171240	Glycosyltransferase
	CaUC09G171250	Mannosyltransferase
	CaUC09G171260	Unknown protein
	CaUC09G171270	UDP-glycosyltransferase 74E2-like
	CaUC09G171280	Glycosyltransferase
	CaUC09G171290	Transcription initiation factor TFIID subunit 6-like
	CaUC09G171300	Calcium-binding EF-hand family protein
	CaUC09G171310	Glycosyltransferase
	CaUC09G171320	Unknown protein
	CaUC09G171330	Transposon Ty3-I Gag-Pol polyprotein
	CaUC09G171340	CCHC-type domain-containing protein
	CaUC09G171350	Unknown protein
	CaUC09G171360	Ceramidase domain-containing protein
	CaUC09G171370	Cinnamoyl-CoA reductase
	CaUC09G171380	Unknown protein
	CaUC09G171390	Pectin lyase-like superfamily protein
	CaUC09G171400	Unknown protein
	CaUC09G171410	Plant protein of unknown function (DUF639)
	CaUC09G171420	Aspartate-glutamate racemase family
	CaUC09G171430	protein YIF1B-like
	CaUC09G171440	PAP_fibrillin domain-containing protein
	CaUC09G171450	Dynamin
	CaUC09G171460	DExH-box ATP-dependent RNA helicase DExH5
	CaUC09G171470	dnaJ homolog subfamily B member 1
	CaUC09G171480	GCV_T domain-containing protein
	CaUC09G171490	Unknown protein
	CaUC09G171500	F-box protein CPR30-like
	CaUC09G171510	F-box domain-containing protein
	CaUC09G171520	T-complex 11
	CaUC09G171530	NADH-quinone oxidoreductase subunit I
	CaUC09G171540	Ankyrin repeat-containing protein
	CaUC09G171550	Glycosyltransferase
	CaUC09G171560	ABSCISIC ACID-INSENSITIVE 5-like protein 4 isoform X1
	CaUC09G171570	COP9 signalosome complex subunit 8-like
	CaUC09G171580	FAS1 domain-containing protein
	CaUC09G171590	Vacuolar iron transporter family protein
	CaUC09G171600	Arginine/glutamate-rich 1 protein
	CaUC09G171610	Transmembrane emp24 domain-containing protein
	CaUC09G171620	F-box protein At1g10780
	CaUC09G171630	DNA-directed RNA polymerases II and V subunit 8A-like
	CaUC09G171640	Unknown protein
	CaUC09G171650	18S rRNA aminocarboxypropyltransferase
	CaUC09G171660	18S rRNA aminocarboxypropyltransferase
	CaUC09G171670	tRNA-2-methylthio-N(6)-dimethylallyladenosine synthase
	CaUC09G171680	Very-long-chain 3-oxoacyl-CoA synthase
	CaUC09G171690	RHOMBOID-like protein 10, chloroplastic
	CaUC09G171700	protein RETICULATA-RELATED 1, chloroplastic
	CaUC09G171710	Very-long-chain 3-oxoacyl-CoA synthase
	CaUC09G171720	Very-long-chain 3-oxoacyl-CoA synthase
	CaUC09G171730	Unknown protein
	CaUC09G171740	cytochrome P450 89A2-like
	CaUC09G171750	ACT11D09.5
	CaUC09G171760	cleavage and polyadenylation specificity factor subunit 3-II
	CaUC09G171770	pre-mRNA-splicing factor ISY1 homolog
	CaUC09G171780	pleiotropic drug resistance protein 1-like
	CaUC09G171790	Cellulose synthase
	CaUC09G171800	Cellulose synthase-like protein
	CaUC09G171810	Calcium-binding EF-hand family protein
	CaUC09G171820	Nuclear pore complex protein NUP98A-like
	CaUC09G171830	Protein kinase domain-containing protein
	CaUC09G171840	Protein kinase domain-containing protein
	CaUC09G171850	Protein kinase domain-containing protein
	CaUC09G171860	Inositol-1,3,4-trisphosphate 5/6-kinase
	CaUC09G171870	Reverse transcriptase domain-containing protein
	CaUC09G171880	Polyprotein
	CaUC09G171890	acetylajmalan esterase-like
	CaUC09G171900	Unknown protein
	CaUC09G171910	Unknown protein
	CaUC09G171920	GDSL esterase/lipase At5g03980-like
	CaUC09G171930	GDSL esterase/lipase At5g03980-like
	CaUC09G171940	GDSL esterase/lipase
	CaUC09G171950	acetylajmalan esterase-like
chr09_259904769	CaUC09G171960	DNA polymerase V
chr09_3834989	CaUC09G161730	Cellulose synthase
	CaUC09G161740	Protein DETOXIFICATION
	CaUC09G161750	MATE1
	CaUC09G161760	transcription factor MYB46
	CaUC09G161770	ATP synthase subunit O, mitochondrial-like
	CaUC09G161780	Unknown protein
	CaUC09G161790	E3 ubiquitin ligase BIG BROTHER
	CaUC09G161800	C2H2-type zinc finger family protein
	CaUC09G161810	Unknown protein
	CaUC09G161820	Unknown protein
	CaUC09G161830	thylakoid lumenal 19 kDa protein, chloroplastic
	CaUC09G161840	RING-type E3 ubiquitin transferase
	CaUC09G161850	Unknown protein
	CaUC09G161860	Unknown protein
	CaUC09G161870	arabinogalactan peptide 23-like
	CaUC09G161880	Transmembrane protein, putative
	CaUC09G161890	Unknown protein
	CaUC09G161900	Unknown protein
	CaUC09G161910	zinc finger A20 and AN1 domain-containing stress-associated protein 8-like
	CaUC09G161920	zinc finger A20 and AN1 domain-containing stress-associated protein 5
	CaUC09G161930	protein gamma response 1
	CaUC09G161940	SpoU_methylase domain-containing protein
	CaUC09G161950	SURP and G-patch domain-containing protein 1-like protein
	CaUC09G161960	transcription factor bHLH130-like
	CaUC09G161970	Thaumatin-like protein
	CaUC09G161980	cytochrome P450 705A5-like
	CaUC09G161990	AAI domain-containing protein
	CaUC09G162000	Histone H3
	CaUC09G162010	Histone H3.2
	CaUC09G162020	Disease resistance protein RGA2-like
	CaUC09G162030	Structural maintenance of chromosomes protein 5
	CaUC09G162040	Ribosomal protein
	CaUC09G162050	2,3-bisphosphoglycerate-dependent phosphoglycerate mutase
	CaUC09G162060	N-acetyltransferase domain-containing protein
	CaUC09G162070	F-box/WD-40 repeat-containing protein
	CaUC09G162080	Carboxypeptidase
	CaUC09G162090	protein BPS1, chloroplastic-like
	CaUC09G162100	methyltransferase-like protein 13
	CaUC09G162110	VOC domain-containing protein
	CaUC09G162120	AB hydrolase-1 domain-containing protein
	CaUC09G162130	Carboxypeptidase
	CaUC09G162140	Cytochrome P450 protein
	CaUC09G162150	Transmembrane protein
	CaUC09G162160	60S ribosomal protein L44
	CaUC09G162170	LysM domain-containing protein
	CaUC09G162180	Photosystem II stability/assembly factor
	CaUC09G162190	Sacsin isoform X1
	CaUC09G162200	CCHC-type domain-containing protein
	CaUC09G162210	Endoglucanase
	CaUC09G162220	Glutamine synthetase
	CaUC09G162230	P-loop containing nucleoside triphosphate hydrolases superfamily protein
	CaUC09G162240	Thioredoxin domain-containing protein
	CaUC09G162250	Delta(24)-sterol reductase
	CaUC09G162260	Protein kinase superfamily protein
	CaUC09G162270	Unknown protein
	CaUC09G162280	S-adenosylmethionine synthase
	CaUC09G162290	Autophagy-related protein
	CaUC09G162300	RING-type E3 ubiquitin transferase
	CaUC09G162310	Unknown protein
	CaUC09G162320	tolB protein-related
	CaUC09G162330	Unknown protein
	CaUC09G162340	tRNA:m(4)X modification enzyme TRM13
	CaUC09G162350	glutelin type-D 1-like
	CaUC09G162360	Peroxidase
	CaUC09G162370	Peroxidase
	CaUC09G162380	Peroxidase
	CaUC09G162390	Peroxidase
	CaUC09G162400	NAD(P)-binding Rossmann-fold superfamily protein
	CaUC09G162410	short-chain dehydrogenase reductase 3b-like
	CaUC09G162420	short-chain dehydrogenase reductase 3b-like
	CaUC09G162430	short-chain dehydrogenase reductase 3b-like
	CaUC09G162440	Polyketide_cyc domain-containing protein
	CaUC09G162450	Unknown protein
	CaUC09G162460	Protein-serine/threonine phosphatase
	CaUC09G162470	Pectin lyase-like superfamily protein
	CaUC09G162480	protein NIM1-INTERACTING 1
	CaUC09G162490	nitrogen regulatory protein P-II homolog
	CaUC09G162500	nitrogen regulatory protein P-II homolog
	CaUC09G162510	ADP-ribosylation factor
	CaUC09G162520	Pectinesterase
	CaUC09G162530	Transcription factor MYB108-like protein
	CaUC09G162540	Transcription factor MYB108-like protein
	CaUC09G162550	DNA-directed RNA polymerase III subunit RPC8
	CaUC09G162560	gibberellin 2-beta-dioxygenase 2-like
	CaUC09G162570	SWR1-complex protein 4
	CaUC09G162580	SWR1-complex protein 4
	CaUC09G162590	nifU-like protein 1, chloroplastic
	CaUC09G162600	DUF724 domain-containing protein 7-like isoform X3
	CaUC09G162610	RNA helicase family protein
	CaUC09G162620	glycerol-3-phosphate acyltransferase 3
	CaUC09G162630	Unknown protein
	CaUC09G162640	Unknown protein
	CaUC09G162650	WRKY transcription factor
	CaUC09G162660	Transcription factor UPBEAT1
	CaUC09G162670	Stachyose synthase
	CaUC09G162680	Pentatricopeptide repeat-containing protein
	CaUC09G162690	nodal modulator 3
	CaUC09G162700	EB_dh domain-containing protein
	CaUC09G162710	Peptidyl-prolyl cis-trans isomerase
	CaUC09G162720	Unknown protein
	CaUC09G162730	INO80 complex subunit B isoform X2
	CaUC09G162740	Mitogen-activated protein kinase kinase kinase
	CaUC09G162750	Unknown protein
	CaUC09G162760	GRAS domain-containing protein
	CaUC09G162770	DELLA protein RGL1-like
	CaUC09G162780	Peptidase_S9 domain-containing protein
	CaUC09G162790	Calvin cycle protein CP12-1
	CaUC09G162800	bZIP transcription factor 53-like
	CaUC09G162810	DNA replication licensing factor MCM7
	CaUC09G162820	mitogen-activated protein kinase kinase kinase 17-like
	CaUC09G162830	Protein kinase domain-containing protein
	CaUC09G162840	DNA mismatch repair protein
	CaUC09G162850	Small COPII coat GTPase SAR1
	CaUC09G162860	Unknown protein
	CaUC09G162870	GTP-binding protein SAR1A
	CaUC09G162880	DUF4228 domain-containing protein
	CaUC09G162890	Multidrug resistance protein ABC transporter family protein, putative
	CaUC09G162900	Unknown protein
	CaUC09G162910	Multidrug resistance protein ABC transporter family protein, putative
	CaUC09G162920	Fn3_like domain-containing protein
	CaUC09G162930	Heat shock protein DnaJ with tetratricopeptide repeat
	CaUC09G162940	BRCT domain-containing protein
	CaUC09G162950	Unknown protein
	CaUC09G162960	DUF4149 domain-containing protein
	CaUC09G162970	Lipase_3 domain-containing protein
	CaUC09G162980	transcription initiation factor TFIID subunit 13
	CaUC09G162990	dnaJ protein ERDJ3B-like
	CaUC09G163000	Protein disulfide-isomerase
	CaUC09G163010	CTP synthase
	CaUC09G163020	DUF761 domain-containing protein
	CaUC09G163030	DUF761 domain-containing protein
	CaUC09G163040	zinc finger protein 6-like
	CaUC09G163050	kynurenine--oxoglutarate transaminase-like
	CaUC09G163060	GATA transcription factor-like protein
	CaUC09G163070	Unknown protein
	CaUC09G163080	Unknown protein
	CaUC09G163090	Hexosyltransferase
	CaUC09G163100	pre-mRNA-splicing factor ATP-dependent RNA helicase DEAH1
	CaUC09G163110	two-component response regulator ARR11-like
	CaUC09G163120	Type B response regulator
	CaUC09G163130	Response regulatory domain-containing protein
	CaUC09G163140	syntaxin-42 isoform X1
	CaUC09G163150	L10-interacting MYB domain-containing protein
	CaUC09G163160	50S ribosomal protein HLP
	CaUC09G163170	mRNA-decapping enzyme subunit 2-like
	CaUC09G163180	nicotinamide adenine dinucleotide transporter 1, chloroplastic-like
	CaUC09G163190	Unknown protein
	CaUC09G163200	ATP-dependent RNA helicase DEAH13
	CaUC09G163210	Ethylene receptor 1
	CaUC09G163220	Plant invertase/pectin methylesterase inhibitor
	CaUC09G163230	Pectinesterase
	CaUC09G163240	Pectinesterase
	CaUC09G163250	Endoglucanase
	CaUC09G163260	Unknown protein
	CaUC09G163270	Exopolygalacturonase clone
	CaUC09G163280	Ankyrin repeat protein
	CaUC09G163290	Ankyrin repeat protein
	CaUC09G163300	Transposon Tf2-1 polyprotein isoform X1
	CaUC09G163310	Ankyrin repeat protein
	CaUC09G163320	Ankyrin repeat protein
	CaUC09G163330	Poly [ADP-ribose] polymerase
	CaUC09G163340	indole-3-acetic acid-induced protein ARG2-like
	CaUC09G163350	Protein of unknown function, DUF538
	CaUC09G163360	Protein of unknown function, DUF538
	CaUC09G163370	Ankyrin repeat protein
	CaUC09G163380	Exocyst complex component
	CaUC09G163390	Ribosomal protein L19
	CaUC09G163400	proline-rich protein 3-like
	CaUC09G163410	Pollen Ole e 1 allergen and extensin family protein
	CaUC09G163420	large ribosomal RNA subunit accumulation protein YCED homolog 1, chloroplastic-like
	CaUC09G163430	protein COFACTOR ASSEMBLY OF COMPLEX C SUBUNIT B CCB3, chloroplastic
	CaUC09G163440	Unknown protein
	CaUC09G163450	Exopolygalacturonase-like
	CaUC09G163460	Exopolygalacturonase-like
	CaUC09G163470	Exopolygalacturonase-like
	CaUC09G163480	Exopolygalacturonase-like
	CaUC09G163490	Unknown protein
	CaUC09G163500	Ankyrin repeat protein
	CaUC09G163510	Ankyrin repeat protein
	CaUC09G163520	U3 small nucleolar RNA-associated protein 14 homolog A
	CaUC09G163530	blue-light photoreceptor PHR2
	CaUC09G163540	60S ribosomal protein L22-2
	CaUC09G163550	60S ribosomal protein L22-2
	CaUC09G163560	60S ribosomal protein L22-2
	CaUC09G163570	outer envelope pore protein 16-4, chloroplastic
	CaUC09G163580	pectinesterase inhibitor 6
	CaUC09G163590	Unknown protein
	CaUC09G163600	Unknown protein
	CaUC09G163610	serine/arginine-rich-splicing factor SR34-like
	CaUC09G163620	APO protein 3, mitochondrial-like
	CaUC09G163630	Adenine nucleotide alpha hydrolases-like superfamily protein
	CaUC09G163640	universal stress protein A-like protein isoform X1
	CaUC09G163650	Adenine nucleotide alpha hydrolases-like superfamily protein
	CaUC09G163660	RING-type E3 ubiquitin transferase
	CaUC09G163670	Unknown protein
	CaUC09G163680	Nucleolar protein 16
	CaUC09G163690	ABC transporter C family member 4 like
	CaUC09G163700	CS domain-containing protein
	CaUC09G163710	DNA mismatch repair protein PMS1
	CaUC09G163720	Thiamine pyrophosphokinase
	CaUC09G163730	AAA domain-containing protein
	CaUC09G163740	xyloglucan 6-xylosyltransferase 2-like
	CaUC09G163750	Translocator protein-like protein
	CaUC09G163760	dol-P-Man:Man(5)GlcNAc(2)-PP-Dol alpha-1,3-mannosyltransferase
	CaUC09G163770	rapid alkalinization factor-like
	CaUC09G163780	desiccation-related protein PCC13-62-like
	CaUC09G163790	desiccation-related protein PCC13-62-like
	CaUC09G163800	Pentatricopeptide repeat-containing protein
	CaUC09G163810	Glutathione transferase
	CaUC09G163820	Glutathione transferase
	CaUC09G163830	Glutathione transferase
	CaUC09G163840	Autophagy-related protein 18a
	CaUC09G163850	wee1-like protein kinase
	CaUC09G163860	Potassium transporter
	CaUC09G163870	Potassium transporter
	CaUC09G163880	nuclear transcription factor Y subunit B-1
	CaUC09G163890	Protein indeterminate-domain 2-like
	CaUC09G163900	metal tolerance protein C1
	CaUC09G163910	homeobox protein LUMINIDEPENDENS
chr09_5604612	CaUC09G163920	CW-type domain-containing protein
chr08_14380720	CaUC08G144810	myb-like transcription factor family protein
	CaUC08G144820	GDT1 family protein
	CaUC08G144830	transcription factor HBP-1b(C38) isoform X2
	CaUC08G144840	Unknown protein
	CaUC08G144850	Regulator of Vps4 activity in the MVB pathway protein
	CaUC08G144860	Regulator of Vps4 activity in the MVB pathway protein
	CaUC08G144870	Regulator of Vps4 activity in the MVB pathway protein
	CaUC08G144880	Unknown protein
	CaUC08G144890	1-(5-phosphoribosyl)-5-[(5-phosphoribosylamino)methylideneamino] imidazole-4-carboxamide isomerase, chloroplastic
	CaUC08G144900	Retrotransposon protein
	CaUC08G144910	Zinc finger BED domain-containing protein RICESLEEPER 3-like
	CaUC08G144920	Heavy metal-associated isoprenylated plant protein 36-like
	CaUC08G144930	BAH domain-containing protein
	CaUC08G144940	Unknown protein
	CaUC08G144950	protein NRT1/ PTR FAMILY 3.1
	CaUC08G144960	Unknown protein
	CaUC08G144970	Protein Ycf2
	CaUC08G144980	S-locus lectin protein kinase family protein, putative
	CaUC08G144990	alpha-xylosidase 1
	CaUC08G145000	conserved peptide upstream open reading frame 53
	CaUC08G145010	ethylene-responsive transcription factor ERF118
	CaUC08G145020	protein FLX-like 3
	CaUC08G145030	Integrase, catalytic core
	CaUC08G145040	CONSTANS-like zinc finger protein
	CaUC08G145050	CLAVATA3/ESR (CLE)-related protein 27
	CaUC08G145060	flavonol synthase/flavanone 3-hydroxylase
	CaUC08G145070	selenoprotein K
	CaUC08G145080	DIS3-like exonuclease 2
	CaUC08G145090	Histone-lysine N-methyltransferase
	CaUC08G145100	MORN repeat-containing protein 1-like
	CaUC08G145110	ylmG homolog protein 2, chloroplastic
	CaUC08G145120	Inorganic phosphate transporter 1-1
	CaUC08G145130	GRAS domain-containing protein
	CaUC08G145140	ethylene-responsive transcription factor ERF014-like
	CaUC08G145150	MYB transcription factor
	CaUC08G145160	WAT1-related protein
	CaUC08G145170	Gamma-glutamylcyclotransferase
	CaUC08G145180	glutamic acid-rich protein-like isoform X2
	CaUC08G145190	Unknown protein
	CaUC08G145200	RRP15-like protein
	CaUC08G145210	RNA polymerase II transcription factor B subunit 4
	CaUC08G145220	Eukaryotic aspartyl protease family protein
	CaUC08G145230	lysM domain-containing GPI-anchored protein 1
	CaUC08G145240	Unknown protein
	CaUC08G145250	Usp domain-containing protein
	CaUC08G145260	Unknown protein
	CaUC08G145270	Unknown protein
	CaUC08G145280	Unknown protein
	CaUC08G145290	photosystem II 22 kDa protein, chloroplastic
	CaUC08G145300	Filament-like plant protein 3
	CaUC08G145310	TLC domain-containing protein
	CaUC08G145320	chlorophyllide a oxygenase, chloroplastic
	CaUC08G145330	zinc_ribbon_15 domain-containing protein
	CaUC08G145340	CCHC-type domain-containing protein
	CaUC08G145350	E3 ubiquitin-protein ligase RING1-like
	CaUC08G145360	mitogen-activated protein kinase kinase kinase 17-like
	CaUC08G145370	GPI mannosyltransferase 2
	CaUC08G145380	6,7-dimethyl-8-ribityllumazine synthase
	CaUC08G145390	IAA-amino acid hydrolase ILR1-like 6
	CaUC08G145400	Unknown protein
	CaUC08G145410	two-component response regulator ARR17-like
	CaUC08G145420	Retrotran_gag_3 domain-containing protein
	CaUC08G145430	Protein disulfide-isomerase
	CaUC08G145440	L-ascorbate peroxidase
	CaUC08G145450	aspartic proteinase Asp1
	CaUC08G145460	Kinesin-like protein
	CaUC08G145470	40S ribosomal protein S8
	CaUC08G145480	Replication factor C subunit like
	CaUC08G145490	NAC domain-containing protein
	CaUC08G145500	Thioredoxin domain-containing protein
	CaUC08G145510	RING-type domain-containing protein
	CaUC08G145520	Proteasome subunit beta
	CaUC08G145530	Beta-galactosidase
	CaUC08G145540	DNA-(apurinic or apyrimidinic site) lyase
	CaUC08G145550	metal transporter Nramp5-like
	CaUC08G145560	Unknown protein
	CaUC08G145570	B-like cyclin
	CaUC08G145580	Tol-Pal system beta propeller repeat-containing protein
	CaUC08G145590	chloroplast processing peptidase-like
	CaUC08G145600	amino acid permease 3
	CaUC08G145610	auxilin-related protein 2
	CaUC08G145620	Ty3/gypsy retrotransposon protein
	CaUC08G145630	Pentatricopeptide repeat-containing protein
	CaUC08G145640	NAD kinase 2, chloroplastic-like
	CaUC08G145650	Ubinuclein-1-like isoform X2
	CaUC08G145660	Histone-lysine N-methyltransferase ASHH2
	CaUC08G145670	Protein kinase domain-containing protein
	CaUC08G145680	UDP-sugar pyrophosphorylase
	CaUC08G145690	Calcium-binding EF-hand family protein
	CaUC08G145700	tetratricopeptide repeat protein 33
	CaUC08G145710	Unknown protein
	CaUC08G145720	Unknown protein
	CaUC08G145730	Unknown protein
	CaUC08G145740	Unknown protein
	CaUC08G145750	segmentation polarity homeobox protein engrailed
	CaUC08G145760	wall-associated receptor kinase 2-like
	CaUC08G145770	gibberellin 20 oxidase 2-like
	CaUC08G145780	wall-associated receptor kinase 2-like
	CaUC08G145790	60S ribosomal protein L6
	CaUC08G145800	wall-associated receptor kinase 2-like
	CaUC08G145810	wall-associated receptor kinase 3-like
	CaUC08G145820	wall-associated receptor kinase 2-like
	CaUC08G145830	wall-associated receptor kinase 2-like
	CaUC08G145840	protein STAY-GREEN LIKE, chloroplastic
	CaUC08G145850	RING-type domain-containing protein
	CaUC08G145860	RING-type domain-containing protein
	CaUC08G145870	TOM1-like protein 4 isoform X1
	CaUC08G145880	Pentatricopeptide repeat-containing protein
	CaUC08G145890	Protein kinase domain-containing protein
	CaUC08G145900	Pentatricopeptide repeat-containing protein
	CaUC08G145910	Unknown protein
	CaUC08G145920	Unknown protein
	CaUC08G145930	F-box protein SKP2A-like
	CaUC08G145940	glycogen synthase isoform X2
	CaUC08G145950	Protein-serine/threonine phosphatase
	CaUC08G145960	Basic blue protein-like
	CaUC08G145970	transcription factor MYB52-like
	CaUC08G145980	thioredoxin-like
	CaUC08G145990	transcriptional corepressor SEUSS-like
	CaUC08G146000	Bidirectional sugar transporter SWEET
	CaUC08G146010	Exostosin family protein
	CaUC08G146020	Transcription elongation factor SPT5
	CaUC08G146030	Carboxypeptidase
	CaUC08G146040	DUF150 domain-containing protein
	CaUC08G146050	Hexosyltransferase
	CaUC08G146060	vacuolar protein sorting 45
	CaUC08G146070	pathogen-related protein-like isoform X2
	CaUC08G146080	Unknown protein
	CaUC08G146090	glycolipid transfer protein 3-like
	CaUC08G146100	dof zinc finger protein DOF1.2-like
	CaUC08G146110	dormancy-associated protein 2-like isoform X2
	CaUC08G146120	NAD(P)H-quinone oxidoreductase subunit I, chloroplastic
	CaUC08G146130	VQ domain-containing protein
	CaUC08G146140	Leucine-rich repeat (LRR) family protein
	CaUC08G146150	Unknown protein
	CaUC08G146160	Protein kinase domain-containing protein
	CaUC08G146170	Unknown protein
	CaUC08G146180	Mitochondrial substrate carrier family protein
	CaUC08G146190	Unknown protein
	CaUC08G146200	Regulator of chromosome condensation (RCC1) family protein
	CaUC08G146210	RNA-binding protein 2
	CaUC08G146220	Unknown protein
	CaUC08G146230	Bidirectional sugar transporter SWEET
	CaUC08G146240	Unknown protein
	CaUC08G146250	extensin-3-like
	CaUC08G146260	Girdin-like
	CaUC08G146270	Bidirectional sugar transporter SWEET
	CaUC08G146280	Bidirectional sugar transporter SWEET
	CaUC08G146290	Unknown protein
	CaUC08G146300	DUF4283 domain-containing protein
	CaUC08G146310	Unknown protein
	CaUC08G146320	Unknown protein
	CaUC08G146330	Unknown protein
	CaUC08G146340	extensin-1-like
	CaUC08G146350	serine/threonine-protein kinase STY8-like
	CaUC08G146360	SASA domain-containing protein
	CaUC08G146370	Chlorophyll a-b binding protein, chloroplastic
	CaUC08G146380	serine decarboxylase
	CaUC08G146390	Unknown protein
	CaUC08G146400	Basic-leucine zipper (bZIP) transcription factor family protein
	CaUC08G146410	Vacuolar iron transporter
	CaUC08G146420	Protein ROOT PRIMORDIUM DEFECTIVE 1
	CaUC08G146430	U6 snRNA-associated Sm-like protein LSm3
	CaUC08G146440	Sequence-specific DNA binding transcription factors
	CaUC08G146450	WAT1-related protein
	CaUC08G146460	Unknown protein
	CaUC08G146470	Tubby-like F-box protein
	CaUC08G146480	egg cell-secreted protein 1.1-like
	CaUC08G146490	sterol 3-beta-glucosyltransferase UGT80B1
	CaUC08G146500	UPF0496 protein 3-like
	CaUC08G146510	G-box-binding factor 4-like
	CaUC08G146520	early nodulin-like protein 1 isoform X1
	CaUC08G146530	Unknown protein
	CaUC08G146540	UPF0496 protein 4
	CaUC08G146550	CCR4-associated factor like
	CaUC08G146560	5-formyltetrahydrofolate cyclo-ligase-like protein COG0212
	CaUC08G146570	AP2/ERF domain-containing transcription factor
	CaUC08G146580	S-acyltransferase
	CaUC08G146590	Unknown protein
	CaUC08G146600	proline-rich proteoglycan 2-like
	CaUC08G146610	NAC domain-containing protein 83-like
	CaUC08G146620	CS domain-containing protein
	CaUC08G146630	F-actin-capping protein subunit beta
	CaUC08G146640	tRNA pseudouridine(38/39) synthase
	CaUC08G146650	WD repeat protein
	CaUC08G146660	Unknown protein
	CaUC08G146670	Unknown protein
	CaUC08G146680	Polyadenylate-binding protein
	CaUC08G146690	MRN complex-interacting protein isoform X1
	CaUC08G146700	Hypoxanthine phosphoribosyltransferase
	CaUC08G146710	Maturase K
	CaUC08G146720	DEAD-box ATP-dependent RNA helicase 39-like
	CaUC08G146730	Unknown protein
	CaUC08G146740	Embryogenesis-like protein
	CaUC08G146750	Leucine-rich receptor-like protein kinase family protein
	CaUC08G146760	30S ribosomal protein S1
	CaUC08G146770	2-C-methyl-D-erythritol 4-phosphate cytidylyltransferase
	CaUC08G146780	Type IV inositol polyphosphate 5-phosphatase 3 isoform X1
	CaUC08G146790	Prolamin_like domain-containing protein
	CaUC08G146800	Prolamin_like domain-containing protein
	CaUC08G146810	Prolamin_like domain-containing protein
	CaUC08G146820	carboxypeptidase SOL1 isoform X1
	CaUC08G146830	Unknown protein
	CaUC08G146840	S-adenosylmethionine carrier 1, chloroplastic/mitochondrial-like
	CaUC08G146850	Unknown protein
	CaUC08G146860	protein GIGANTEA-like
	CaUC08G146870	40S ribosomal protein S18
	CaUC08G146880	UDP-galactose transporter 2-like
	CaUC08G146890	Low affinity potassium transport system protein kup isoform 1
	CaUC08G146900	Pectin lyase-like superfamily protein
	CaUC08G146910	Pectin lyase-like superfamily protein
	CaUC08G146920	Mitochondrial transcription factor 1
	CaUC08G146930	Pectin lyase-like superfamily protein
	CaUC08G146940	Mitochondrial transcription factor 1
	CaUC08G146950	Germin-like protein
	CaUC08G146960	Pyruvate dehydrogenase E1 component subunit alpha
	CaUC08G146970	Unknown protein
	CaUC08G146980	Chorismate synthase
	CaUC08G146990	Patatin
	CaUC08G147000	tyrosine-specific transport protein 1-like isoform X1
	CaUC08G147010	Unknown protein
	CaUC08G147020	Unknown protein
	CaUC08G147030	Plasma membrane intrinsic protein
	CaUC08G147040	Mannan endo-1,4-beta-mannosidase
	CaUC08G147050	mRNA-decapping enzyme subunit 2-like
	CaUC08G147060	N-acetyltransferase domain-containing protein
	CaUC08G147070	phosphoglucomutase isoform X1
	CaUC08G147080	WIYLD domain-containing protein
	CaUC08G147090	Ubiquitin family protein
	CaUC08G147100	Auxin response factor
	CaUC08G147110	protein ENHANCED DISEASE RESISTANCE 2-like
	CaUC08G147120	Zinc finger (C3HC4-type RING finger) family protein
	CaUC08G147130	synaptotagmin-3 isoform X1
	CaUC08G147140	Phenylalanine ammonia-lyase
	CaUC08G147150	Adenosine kinase
	CaUC08G147160	SAUR-like auxin-responsive protein family
	CaUC08G147170	Zinc finger C2H2 type family protein / transcription factor jumonji family protein
	CaUC08G147180	ABC transporter G family member 24-like
	CaUC08G147190	Protein kinase domain-containing protein
	CaUC08G147200	Unknown protein
	CaUC08G147210	amino acid transporter AVT1C-like
	CaUC08G147220	S-acyltransferase
	CaUC08G147230	Glycerol-3-phosphate dehydrogenase
	CaUC08G147240	Sorting and assembly machinery component 50-like protein
	CaUC08G147250	S4 RNA-binding domain-containing protein
	CaUC08G147260	Unknown protein
	CaUC08G147270	Kinesin-like protein
	CaUC08G147280	Exocyst complex component Sec8
	CaUC08G147290	protein FLOWERING LOCUS D
	CaUC08G147300	Unknown protein
	CaUC08G147310	U11/U12 small nuclear ribonucleoprotein 31 kDa protein
	CaUC08G147320	Unknown protein
	CaUC08G147330	Carboxypeptidase
	CaUC08G147340	DUF4050 domain-containing protein
	CaUC08G147350	AAA domain-containing protein
	CaUC08G147360	glycine-rich RNA-binding protein RZ1C-like
	CaUC08G147370	Major facilitator superfamily protein
	CaUC08G147380	Protein RNA-directed DNA methylation 3
	CaUC08G147390	Pectate lyase
	CaUC08G147400	SHUGOSHIN 2-like isoform X1
	CaUC08G147410	zinc finger protein ZAT5-like
	CaUC08G147420	ras-related protein RABC2a-like
	CaUC08G147430	NAC domain-containing protein
	CaUC08G147440	acyl-CoA-binding domain-containing protein 4
	CaUC08G147450	Protein of unknown function (DUF1997)
	CaUC08G147460	Unknown protein
	CaUC08G147470	C2 NT-type domain-containing protein
	CaUC08G147480	cyclin-dependent protein kinase inhibitor SMR1-like
	CaUC08G147490	Plastid envelope DNA binding protein
	CaUC08G147500	DUF2431 domain-containing protein
	CaUC08G147510	Glycos_transf_1 domain-containing protein
	CaUC08G147520	SEC12-like protein 1
	CaUC08G147530	phytol kinase 1, chloroplastic-like
	CaUC08G147540	Dihydrolipoamide acetyltransferase component of pyruvate dehydrogenase complex
	CaUC08G147550	Protein of unknown function DUF455
	CaUC08G147560	Unknown protein
	CaUC08G147570	Phosphatidylinositol-3,5-bisphosphate 3-phosphatase
	CaUC08G147580	Unknown protein
	CaUC08G147590	Protein of unknown function (DUF668)
chr08_188119182	CaUC08G147600	Exocyst complex component Sec6
